# Supplementary material for: A K+-promoted Diels–Alder reaction by using a self-assembled macrocyclic boronic ester containing two crown ether moieties
Source: Chem Sci. 2019 Jul 3;10(32):7627–32. doi: 10.1039/c9sc01597c (PMC6761878; doi:10.1039/c9sc01597c)
Supplement: Supplementary file 2 [file SC-010-C9SC01597C-s002.cif]

# Electronic Supplementary Material (ESI) for Chemical Science.
# This journal is © The Royal Society of Chemistry 2019

####################################################################### 
# 
# This file contains crystal structure data downloaded from the 
# Cambridge Structural Database (CSD) hosted by the Cambridge 
# Crystallographic Data Centre (CCDC).
# 
# Full information about CCDC data access policies and citation 
# guidelines are available at http://www.ccdc.cam.ac.uk/access/V1 
# 
# Audit and citation data items may have been added by the CCDC. 
# Please retain this information to preserve the provenance of 
# this file and to allow appropriate attribution of the data. 
# 
#######################################################################

data_shelxl
_database_code_depnum_ccdc_archive 'CCDC 1541693'
_audit_update_record             
;
2017-04-02 deposited with the CCDC.	2019-06-17 downloaded from the CCDC.
;

_audit_creation_method           SHELXL-2013
_chemical_name_systematic        
; 
 ? 
;
_chemical_name_common            ?
_chemical_melting_point          ?
_chemical_formula_moiety         'C72H80B4O20, 3.75(CH2Cl2)'
_chemical_formula_sum            'C75.75 H87.50 B4 Cl7.50 O20'
_chemical_formula_weight         1627.07

loop_
_atom_type_symbol
_atom_type_description
_atom_type_scat_dispersion_real
_atom_type_scat_dispersion_imag
_atom_type_scat_source
C C 0.0181 0.0091 'International Tables Vol C Tables 4.2.6.8 and 6.1.1.4'
H H 0.0000 0.0000 'International Tables Vol C Tables 4.2.6.8 and 6.1.1.4'
B B 0.0090 0.0039 'International Tables Vol C Tables 4.2.6.8 and 6.1.1.4'
O O 0.0492 0.0322 'International Tables Vol C Tables 4.2.6.8 and 6.1.1.4'
Cl Cl 0.3639 0.7018 'International Tables Vol C Tables 4.2.6.8 and 6.1.1.4'

_space_group_crystal_system      monoclinic
_space_group_IT_number           14
_space_group_name_H-M_alt        'P 21/c'
_space_group_name_Hall           '-P 2ybc'

_shelx_space_group_comment       
; 
The symmetry employed for this shelxl refinement is uniquely defined 
by the following loop, which should always be used as a source of 
symmetry information in preference to the above space-group names. 
They are only intended as comments. 
;

loop_
_space_group_symop_operation_xyz
'x, y, z'
'-x, y+1/2, -z+1/2'
'-x, -y, -z'
'x, -y-1/2, z-1/2'

_cell_length_a                   18.3378(10)
_cell_length_b                   20.9587(10)
_cell_length_c                   22.0613(12)
_cell_angle_alpha                90
_cell_angle_beta                 91.6688(18)
_cell_angle_gamma                90
_cell_volume                     8475.4(8)
_cell_formula_units_Z            4
_cell_measurement_temperature    93(2)
_cell_measurement_reflns_used    16657
_cell_measurement_theta_min      3.18
_cell_measurement_theta_max      67.89

_exptl_crystal_description       block
_exptl_crystal_colour            colourless
_exptl_crystal_density_meas      ?
_exptl_crystal_density_method    'not measured'
_exptl_crystal_density_diffrn    1.275
_exptl_crystal_F_000             3398
_exptl_transmission_factor_min   0.713
_exptl_transmission_factor_max   1.000
_exptl_crystal_size_max          0.150
_exptl_crystal_size_mid          0.110
_exptl_crystal_size_min          0.090
_exptl_absorpt_coefficient_mu    2.828
_shelx_estimated_absorpt_T_min   0.676
_shelx_estimated_absorpt_T_max   0.785
_exptl_absorpt_correction_type   multi-scan
_exptl_absorpt_correction_T_min  0.482
_exptl_absorpt_correction_T_max  0.785
_exptl_absorpt_process_details   'Absorption was corrected by ABSCOR'

_exptl_special_details           
; 
 ? 
;

_diffrn_ambient_temperature      93(2)
_diffrn_radiation_wavelength     1.54186
_diffrn_radiation_type           CuK\a
_diffrn_source                   'rotating anode X-ray tube'
_diffrn_measurement_device_type  'Rigaku R-AXIS RAPID II IP Area Detector'
_diffrn_measurement_method       '\w scans'
_diffrn_detector_area_resol_mean ?
_diffrn_reflns_number            78205
_diffrn_reflns_av_unetI/netI     0.1504
_diffrn_reflns_av_R_equivalents  0.1521
_diffrn_reflns_limit_h_min       -22
_diffrn_reflns_limit_h_max       22
_diffrn_reflns_limit_k_min       -25
_diffrn_reflns_limit_k_max       24
_diffrn_reflns_limit_l_min       -26
_diffrn_reflns_limit_l_max       26
_diffrn_reflns_theta_min         3.203
_diffrn_reflns_theta_max         68.247
_diffrn_reflns_theta_full        67.686
_diffrn_measured_fraction_theta_max 0.997
_diffrn_measured_fraction_theta_full 0.999
_diffrn_reflns_Laue_measured_fraction_max 0.997
_diffrn_reflns_Laue_measured_fraction_full 0.999
_diffrn_reflns_point_group_measured_fraction_max 0.997
_diffrn_reflns_point_group_measured_fraction_full 0.999
_reflns_number_total             15473
_reflns_number_gt                3923
_reflns_threshold_expression     'I > 2\s(I)'
_reflns_Friedel_coverage         0.000
_reflns_Friedel_fraction_max     .
_reflns_Friedel_fraction_full    .

_reflns_special_details          
; 
 Reflections were merged by SHELXL according to the crystal 
 class for the calculation of statistics and refinement. 
  
 _reflns_Friedel_fraction is defined as the number of unique 
 Friedel pairs measured divided by the number that would be 
 possible theoretically, ignoring centric projections and 
 systematic absences. 
;

_computing_data_collection       'PROCESS-AUTO (Rigaku, 1998)'
_computing_cell_refinement       'PROCESS-AUTO (Rigaku, 1998)'
_computing_data_reduction        'PROCESS-AUTO (Rigaku, 1998)'
_computing_structure_solution    'SHELXS-97 (Sheldrick, 1990)'
_computing_structure_refinement  'SHELXL-2013 (Sheldrick, 2013)'
_computing_molecular_graphics    'ORTEP-3 (Farrugia, 2008)'
_computing_publication_material  'SHELXL-2013 (Sheldrick, 2013)'

_refine_special_details          
; 
 ? 
;
_refine_ls_structure_factor_coef Fsqd
_refine_ls_matrix_type           full
_refine_ls_weighting_scheme      calc
_refine_ls_weighting_details     
'w=1/[\s^2^(Fo^2^)+(0.2000P)^2^] where P=(Fo^2^+2Fc^2^)/3'
_atom_sites_solution_primary     direct
_atom_sites_solution_secondary   difmap
_atom_sites_solution_hydrogens   geom
_refine_ls_hydrogen_treatment    constr
_refine_ls_extinction_method     none
_refine_ls_extinction_coef       .
_refine_ls_number_reflns         15473
_refine_ls_number_parameters     1042
_refine_ls_number_restraints     60
_refine_ls_R_factor_all          0.2748
_refine_ls_R_factor_gt           0.1203
_refine_ls_wR_factor_ref         0.4130
_refine_ls_wR_factor_gt          0.3170
_refine_ls_goodness_of_fit_ref   0.893
_refine_ls_restrained_S_all      0.911
_refine_ls_shift/su_max          0.000
_refine_ls_shift/su_mean         0.000

loop_
_atom_site_label
_atom_site_type_symbol
_atom_site_fract_x
_atom_site_fract_y
_atom_site_fract_z
_atom_site_U_iso_or_equiv
_atom_site_adp_type
_atom_site_occupancy
_atom_site_site_symmetry_order
_atom_site_calc_flag
_atom_site_refinement_flags_posn
_atom_site_refinement_flags_adp
_atom_site_refinement_flags_occupancy
_atom_site_disorder_assembly
_atom_site_disorder_group
C1 C -0.0566(5) 0.8156(6) 0.3067(5) 0.125(3) Uani 1 1 d . . . . .
C2 C -0.0662(5) 0.7580(5) 0.2803(6) 0.150(3) Uani 1 1 d . . . . .
H2 H -0.0475 0.7206 0.2995 0.180 Uiso 1 1 calc R U . . .
C3 C -0.1034(5) 0.7538(5) 0.2251(5) 0.138(3) Uani 1 1 d . . . . .
H3 H -0.1069 0.7134 0.2055 0.165 Uiso 1 1 calc R U . . .
C4 C -0.1351(5) 0.8054(5) 0.1975(5) 0.118(3) Uani 1 1 d . . . . .
C5 C -0.1260(4) 0.8613(5) 0.2258(5) 0.128(3) Uani 1 1 d . . . . .
H5 H -0.1477 0.8980 0.2075 0.154 Uiso 1 1 calc R U . . .
C6 C -0.0868(5) 0.8695(5) 0.2804(5) 0.122(3) Uani 1 1 d . . . . .
C7 C -0.0917(5) 0.9818(5) 0.2776(5) 0.162(4) Uani 1 1 d . . . . .
H7A H -0.1448 0.9853 0.2688 0.194 Uiso 1 1 calc R U . . .
H7B H -0.0662 0.9813 0.2387 0.194 Uiso 1 1 calc R U . . .
C8 C -0.0656(6) 1.0381(5) 0.3164(5) 0.157(3) Uani 1 1 d . U . . .
H8A H -0.0856 1.0784 0.2995 0.188 Uiso 1 1 calc R U . . .
H8B H -0.0826 1.0332 0.3583 0.188 Uiso 1 1 calc R U . . .
C9 C 0.0368(5) 1.0923(5) 0.3505(5) 0.148(3) Uani 1 1 d . . . . .
H9A H 0.0215 1.0883 0.3931 0.178 Uiso 1 1 calc R U . . .
H9B H 0.0158 1.1321 0.3333 0.178 Uiso 1 1 calc R U . . .
C10 C 0.1190(6) 1.0936(4) 0.3479(4) 0.141(3) Uani 1 1 d . . . . .
H10A H 0.1338 1.0878 0.3054 0.169 Uiso 1 1 calc R U . . .
H10B H 0.1376 1.1354 0.3624 0.169 Uiso 1 1 calc R U . . .
C11 C 0.2240(6) 1.0400(5) 0.3908(4) 0.121(3) Uani 1 1 d . . . . .
C12 C 0.2723(6) 1.0822(4) 0.3682(4) 0.124(3) Uani 1 1 d . . . . .
H12 H 0.2552 1.1190 0.3470 0.148 Uiso 1 1 calc R U . . .
C13 C 0.3460(5) 1.0718(4) 0.3760(4) 0.117(2) Uani 1 1 d . . . . .
H13 H 0.3789 1.1021 0.3600 0.140 Uiso 1 1 calc R U . . .
C14 C 0.3742(5) 1.0190(5) 0.4061(4) 0.119(3) Uani 1 1 d . . . . .
C15 C 0.3255(6) 0.9764(5) 0.4291(4) 0.120(3) Uani 1 1 d . . . . .
H15 H 0.3431 0.9396 0.4500 0.144 Uiso 1 1 calc R U . . .
C16 C 0.2507(7) 0.9865(5) 0.4223(4) 0.117(3) Uani 1 1 d . . . . .
C17 C 0.2209(5) 0.8869(5) 0.4657(4) 0.137(3) Uani 1 1 d . . . . .
H17A H 0.2556 0.8926 0.5005 0.164 Uiso 1 1 calc R U . . .
H17B H 0.2462 0.8637 0.4334 0.164 Uiso 1 1 calc R U . . .
C18 C 0.1559(5) 0.8489(4) 0.4853(4) 0.138(3) Uani 1 1 d . . . . .
H18A H 0.1721 0.8106 0.5083 0.165 Uiso 1 1 calc R U . . .
H18B H 0.1247 0.8751 0.5114 0.165 Uiso 1 1 calc R U . . .
C19 C 0.0594(6) 0.7911(5) 0.4427(5) 0.148(3) Uani 1 1 d . . . . .
H19A H 0.0251 0.8131 0.4695 0.178 Uiso 1 1 calc R U . . .
H19B H 0.0775 0.7523 0.4638 0.178 Uiso 1 1 calc R U . . .
C20 C 0.0202(6) 0.7725(4) 0.3853(5) 0.162(4) Uani 1 1 d . . . . .
H20A H 0.0559 0.7578 0.3554 0.195 Uiso 1 1 calc R U . . .
H20B H -0.0135 0.7368 0.3932 0.195 Uiso 1 1 calc R U . . .
C21 C -0.2576(5) 0.8120(5) 0.0580(5) 0.133(3) Uani 1 1 d . . . . .
H21 H -0.3115 0.8184 0.0590 0.160 Uiso 1 1 calc R U . . .
C22 C -0.2368(5) 0.7413(5) 0.0597(5) 0.134(3) Uani 1 1 d . . . . .
H22 H -0.2806 0.7148 0.0683 0.161 Uiso 1 1 calc R U . . .
C23 C -0.2062(6) 0.7223(5) -0.0019(5) 0.130(3) Uani 1 1 d . U . . .
C24 C -0.1946(5) 0.7867(5) -0.0326(6) 0.116(3) Uani 1 1 d . . . . .
C25 C -0.1620(5) 0.7999(5) -0.0869(5) 0.123(3) Uani 1 1 d . . . . .
H25 H -0.1416 0.7671 -0.1109 0.148 Uiso 1 1 calc R U . . .
C26 C -0.1607(5) 0.8633(6) -0.1048(5) 0.119(3) Uani 1 1 d . . . . .
C27 C -0.1251(6) 0.8909(5) -0.1621(4) 0.126(3) Uani 1 1 d . . . . .
H27 H -0.1504 0.8753 -0.2001 0.152 Uiso 1 1 calc R U . . .
C28 C -0.1305(6) 0.9647(5) -0.1560(4) 0.135(3) Uani 1 1 d . . . . .
H28 H -0.1462 0.9847 -0.1954 0.162 Uiso 1 1 calc R U . . .
C29 C -0.1884(5) 0.9767(6) -0.1060(5) 0.132(3) Uani 1 1 d . . . . .
C30 C -0.1924(5) 0.9112(6) -0.0737(6) 0.124(3) Uani 1 1 d . . . . .
C31 C -0.2256(5) 0.8990(5) -0.0204(6) 0.122(3) Uani 1 1 d . . . . .
H31 H -0.2475 0.9322 0.0021 0.147 Uiso 1 1 calc R U . . .
C32 C -0.2263(5) 0.8355(6) 0.0000(5) 0.119(3) Uani 1 1 d . . . . .
C33 C -0.1376(5) 0.6836(4) 0.0023(4) 0.134(3) Uani 1 1 d . . . . .
H33A H -0.1011 0.7060 0.0277 0.201 Uiso 1 1 calc R U . . .
H33B H -0.1187 0.6775 -0.0384 0.201 Uiso 1 1 calc R U . . .
H33C H -0.1481 0.6420 0.0203 0.201 Uiso 1 1 calc R U . . .
C34 C -0.2672(5) 0.6841(4) -0.0390(4) 0.159(4) Uani 1 1 d . . . . .
H34A H -0.2505 0.6757 -0.0800 0.239 Uiso 1 1 calc R U . . .
H34B H -0.3121 0.7094 -0.0413 0.239 Uiso 1 1 calc R U . . .
H34C H -0.2767 0.6435 -0.0186 0.239 Uiso 1 1 calc R U . . .
C35 C -0.1681(5) 1.0327(4) -0.0632(5) 0.153(3) Uani 1 1 d . . . . .
H35A H -0.1966 1.0297 -0.0264 0.230 Uiso 1 1 calc R U . . .
H35B H -0.1789 1.0732 -0.0837 0.230 Uiso 1 1 calc R U . . .
H35C H -0.1160 1.0307 -0.0523 0.230 Uiso 1 1 calc R U . . .
C36 C -0.2651(5) 0.9898(4) -0.1367(4) 0.160(3) Uani 1 1 d . . . . .
H36A H -0.3015 0.9944 -0.1053 0.240 Uiso 1 1 calc R U . . .
H36B H -0.2787 0.9540 -0.1633 0.240 Uiso 1 1 calc R U . . .
H36C H -0.2632 1.0291 -0.1606 0.240 Uiso 1 1 calc R U . . .
C37 C 0.1888(7) 0.8984(5) -0.1608(4) 0.128(3) Uani 1 1 d . . . . .
C38 C 0.1147(7) 0.8913(4) -0.1606(4) 0.131(3) Uani 1 1 d . . . . .
H38 H 0.0932 0.8525 -0.1741 0.157 Uiso 1 1 calc R U . . .
C39 C 0.0710(5) 0.9404(6) -0.1408(4) 0.126(3) Uani 1 1 d . . . . .
C40 C 0.1036(5) 0.9972(5) -0.1190(4) 0.129(3) Uani 1 1 d . . . . .
H40 H 0.0745 1.0305 -0.1034 0.155 Uiso 1 1 calc R U . . .
C41 C 0.1793(6) 1.0039(5) -0.1208(4) 0.123(3) Uani 1 1 d . . . . .
H41 H 0.2012 1.0427 -0.1074 0.148 Uiso 1 1 calc R U . . .
C42 C 0.2218(6) 0.9565(6) -0.1410(4) 0.127(3) Uani 1 1 d . . . . .
C43 C 0.3321(5) 1.0177(4) -0.1227(4) 0.129(3) Uani 1 1 d . . . . .
H43A H 0.3217 1.0244 -0.0794 0.155 Uiso 1 1 calc R U . . .
H43B H 0.3143 1.0553 -0.1460 0.155 Uiso 1 1 calc R U . . .
C44 C 0.4124(6) 1.0093(4) -0.1305(5) 0.140(3) Uani 1 1 d . . . . .
H44A H 0.4216 0.9900 -0.1705 0.168 Uiso 1 1 calc R U . . .
H44B H 0.4373 1.0511 -0.1283 0.168 Uiso 1 1 calc R U . . .
C45 C 0.5125(6) 0.9547(4) -0.0879(4) 0.126(3) Uani 1 1 d . . . . .
H45A H 0.5415 0.9945 -0.0856 0.151 Uiso 1 1 calc R U . . .
H45B H 0.5213 0.9342 -0.1275 0.151 Uiso 1 1 calc R U . . .
C46 C 0.5360(4) 0.9114(4) -0.0383(4) 0.117(2) Uani 1 1 d . . . . .
H46A H 0.5897 0.9063 -0.0379 0.140 Uiso 1 1 calc R U . . .
H46B H 0.5221 0.9294 0.0012 0.140 Uiso 1 1 calc R U . . .
C47 C 0.5092(4) 0.8051(4) -0.0042(5) 0.112(3) Uani 1 1 d . . . . .
C48 C 0.5467(4) 0.8130(4) 0.0500(5) 0.108(2) Uani 1 1 d . . . . .
H48 H 0.5682 0.8531 0.0595 0.130 Uiso 1 1 calc R U . . .
C49 C 0.5535(5) 0.7627(5) 0.0915(4) 0.119(3) Uani 1 1 d . . . . .
C50 C 0.5196(5) 0.7048(4) 0.0762(5) 0.131(3) Uani 1 1 d . . . . .
H50 H 0.5224 0.6701 0.1039 0.157 Uiso 1 1 calc R U . . .
C51 C 0.4825(5) 0.6975(4) 0.0222(5) 0.121(3) Uani 1 1 d . . . . .
H51 H 0.4618 0.6571 0.0122 0.146 Uiso 1 1 calc R U . . .
C52 C 0.4744(5) 0.7462(5) -0.0173(5) 0.116(3) Uani 1 1 d . . . . .
C53 C 0.3979(6) 0.6856(4) -0.0843(5) 0.148(3) Uani 1 1 d . . . . .
H53A H 0.3605 0.6792 -0.0533 0.178 Uiso 1 1 calc R U . . .
H53B H 0.4310 0.6482 -0.0832 0.178 Uiso 1 1 calc R U . . .
C54 C 0.3625(5) 0.6911(5) -0.1445(5) 0.146(3) Uani 1 1 d . . . . .
H54A H 0.3989 0.7038 -0.1746 0.175 Uiso 1 1 calc R U . . .
H54B H 0.3417 0.6494 -0.1570 0.175 Uiso 1 1 calc R U . . .
C55 C 0.2710(6) 0.7474(5) -0.1988(5) 0.154(3) Uani 1 1 d . . . . .
H55A H 0.2519 0.7065 -0.2152 0.185 Uiso 1 1 calc R U . . .
H55B H 0.3058 0.7649 -0.2280 0.185 Uiso 1 1 calc R U . . .
C56 C 0.2093(5) 0.7933(5) -0.1912(5) 0.150(3) Uani 1 1 d . . . . .
H56A H 0.1781 0.7943 -0.2286 0.180 Uiso 1 1 calc R U . . .
H56B H 0.1790 0.7795 -0.1572 0.180 Uiso 1 1 calc R U . . .
C57 C 0.6691(4) 0.8185(5) 0.2280(5) 0.128(3) Uani 1 1 d . . . . .
H57 H 0.7225 0.8244 0.2222 0.153 Uiso 1 1 calc R U . . .
C58 C 0.6511(5) 0.7495(5) 0.2436(5) 0.124(3) Uani 1 1 d . . . . .
H58 H 0.6974 0.7253 0.2514 0.149 Uiso 1 1 calc R U . . .
C59 C 0.6060(5) 0.7493(5) 0.3009(4) 0.124(3) Uani 1 1 d . . . . .
C60 C 0.6079(5) 0.8179(5) 0.3204(6) 0.115(3) Uani 1 1 d . . . . .
C61 C 0.5798(5) 0.8464(6) 0.3721(5) 0.121(3) Uani 1 1 d . . . . .
H61 H 0.5553 0.8221 0.4016 0.146 Uiso 1 1 calc R U . . .
C62 C 0.5892(5) 0.9120(6) 0.3785(5) 0.116(3) Uani 1 1 d . . . . .
C63 C 0.5637(5) 0.9514(4) 0.4307(4) 0.120(3) Uani 1 1 d . . . . .
H63 H 0.5905 0.9403 0.4694 0.144 Uiso 1 1 calc R U . . .
C64 C 0.5793(5) 1.0233(4) 0.4103(5) 0.125(3) Uani 1 1 d . . . . .
H64 H 0.6012 1.0486 0.4448 0.150 Uiso 1 1 calc R U . . .
C65 C 0.6325(5) 1.0179(5) 0.3586(5) 0.128(3) Uani 1 1 d . . . . .
C66 C 0.6245(5) 0.9495(6) 0.3379(5) 0.121(3) Uani 1 1 d . U . . .
C67 C 0.6535(4) 0.9231(5) 0.2868(5) 0.127(3) Uani 1 1 d . U . . .
H67 H 0.6789 0.9480 0.2582 0.152 Uiso 1 1 calc R U . . .
C68 C 0.6432(5) 0.8571(6) 0.2795(5) 0.112(3) Uani 1 1 d . . . . .
C69 C 0.5284(5) 0.7239(4) 0.2896(4) 0.143(3) Uani 1 1 d . . . . .
H69A H 0.5021 0.7520 0.2609 0.214 Uiso 1 1 calc R U . . .
H69B H 0.5028 0.7227 0.3279 0.214 Uiso 1 1 calc R U . . .
H69C H 0.5306 0.6807 0.2726 0.214 Uiso 1 1 calc R U . . .
C70 C 0.6432(5) 0.7053(4) 0.3499(4) 0.148(3) Uani 1 1 d . . . . .
H70A H 0.6418 0.6609 0.3359 0.222 Uiso 1 1 calc R U . . .
H70B H 0.6172 0.7088 0.3879 0.222 Uiso 1 1 calc R U . . .
H70C H 0.6941 0.7185 0.3567 0.222 Uiso 1 1 calc R U . . .
C71 C 0.6148(5) 1.0673(5) 0.3078(5) 0.158(3) Uani 1 1 d . . . . .
H71A H 0.6528 1.0659 0.2776 0.238 Uiso 1 1 calc R U . . .
H71B H 0.6128 1.1101 0.3255 0.238 Uiso 1 1 calc R U . . .
H71C H 0.5675 1.0570 0.2884 0.238 Uiso 1 1 calc R U . . .
C72 C 0.7111(5) 1.0288(5) 0.3823(4) 0.158(3) Uani 1 1 d . . . . .
H72A H 0.7250 0.9947 0.4108 0.237 Uiso 1 1 calc R U . . .
H72B H 0.7143 1.0701 0.4030 0.237 Uiso 1 1 calc R U . . .
H72C H 0.7442 1.0285 0.3482 0.237 Uiso 1 1 calc R U . . .
B1 B -0.1797(6) 0.7930(6) 0.1361(5) 0.112(3) Uani 1 1 d . . . . .
B2 B -0.0124(7) 0.9354(8) -0.1455(5) 0.135(4) Uani 1 1 d . . . . .
B3 B 0.5963(6) 0.7719(5) 0.1513(5) 0.112(3) Uani 1 1 d . . . . .
B4 B 0.4570(7) 1.0070(5) 0.4104(4) 0.108(3) Uani 1 1 d . . . . .
O1 O -0.0761(3) 0.9248(4) 0.3109(3) 0.1331(18) Uani 1 1 d . . . . .
O2 O 0.0127(4) 1.0394(3) 0.3164(3) 0.1393(19) Uani 1 1 d . . . . .
O3 O 0.1496(4) 1.0434(3) 0.3851(3) 0.1334(18) Uani 1 1 d . . . . .
O4 O 0.1978(3) 0.9466(3) 0.4441(3) 0.1298(18) Uani 1 1 d . . . . .
O5 O 0.1170(4) 0.8308(3) 0.4316(3) 0.1409(19) Uani 1 1 d . . . . .
O6 O -0.0196(3) 0.8252(3) 0.3612(3) 0.1353(18) Uani 1 1 d . . . . .
O7 O -0.2198(3) 0.8400(3) 0.1105(3) 0.1271(17) Uani 1 1 d . . . . .
O8 O -0.1840(3) 0.7367(3) 0.1096(3) 0.1323(19) Uani 1 1 d . . . . .
O9 O -0.0479(4) 0.8787(3) -0.1626(2) 0.1332(18) Uani 1 1 d . . . . .
O10 O -0.0599(4) 0.9848(3) -0.1381(3) 0.140(2) Uani 1 1 d . . . . .
O11 O 0.2967(4) 0.9608(3) -0.1447(2) 0.1297(18) Uani 1 1 d . . . . .
O12 O 0.4390(3) 0.9691(3) -0.0839(3) 0.1244(17) Uani 1 1 d . . . . .
O13 O 0.5014(3) 0.8505(3) -0.0478(3) 0.1213(17) Uani 1 1 d . . . . .
O14 O 0.4390(3) 0.7433(3) -0.0711(3) 0.1299(17) Uani 1 1 d . . . . .
O15 O 0.3073(4) 0.7368(3) -0.1425(3) 0.144(2) Uani 1 1 d . . . . .
O16 O 0.2383(3) 0.8548(4) -0.1792(3) 0.146(2) Uani 1 1 d . . . . .
O17 O 0.6267(3) 0.8291(3) 0.1710(2) 0.1228(16) Uani 1 1 d . . . . .
O18 O 0.6121(4) 0.7223(3) 0.1906(3) 0.148(2) Uani 1 1 d . U . . .
O19 O 0.4854(3) 0.9510(2) 0.4379(2) 0.1144(15) Uani 1 1 d . . . . .
O20 O 0.5093(4) 1.0474(3) 0.3929(2) 0.1266(17) Uani 1 1 d . . . . .
C101 C 0.1247(5) 0.9083(4) 0.2964(4) 0.109(3) Uani 0.8 1 d D . P . .
H10C H 0.1214 0.8882 0.3368 0.131 Uiso 0.8 1 calc R U P . .
H10D H 0.0918 0.9458 0.2951 0.131 Uiso 0.8 1 calc R U P . .
Cl1 Cl 0.21424(14) 0.93277(11) 0.28501(12) 0.1247(9) Uani 0.8 1 d D . P . .
Cl2 Cl 0.09801(16) 0.85410(14) 0.24035(13) 0.1472(11) Uani 0.8 1 d D . P . .
C102 C 0.3161(5) 0.8508(5) -0.0315(4) 0.123(3) Uani 0.8 1 d . . P . .
H10E H 0.3174 0.8781 -0.0681 0.147 Uiso 0.8 1 calc R U P . .
H10F H 0.3479 0.8135 -0.0383 0.147 Uiso 0.8 1 calc R U P . .
Cl3 Cl 0.22775(17) 0.82429(14) -0.02296(15) 0.1578(11) Uani 0.8 1 d . . P . .
Cl4 Cl 0.35162(16) 0.89395(16) 0.03032(16) 0.1708(13) Uani 0.8 1 d . . P . .
C103 C 0.0054(7) 0.8458(6) 0.0934(5) 0.170(5) Uani 0.7 1 d D U P . .
H10G H -0.0384 0.8415 0.1182 0.204 Uiso 0.7 1 calc R U P . .
H10H H 0.0337 0.8827 0.1092 0.204 Uiso 0.7 1 calc R U P . .
Cl5 Cl -0.0215(3) 0.8612(3) 0.0218(3) 0.265(3) Uani 0.7 1 d D U P . .
Cl6 Cl 0.0576(4) 0.7782(3) 0.1028(2) 0.262(3) Uani 0.7 1 d D . P . .
C104 C 0.2547(17) 0.7519(12) 0.1318(10) 0.167(10) Uani 0.4 1 d . . P . .
H10I H 0.2305 0.7830 0.1040 0.201 Uiso 0.4 1 calc R U P . .
H10J H 0.2674 0.7743 0.1702 0.201 Uiso 0.4 1 calc R U P . .
Cl7 Cl 0.1912(7) 0.6873(5) 0.1473(4) 0.256(4) Uani 0.4 1 d . . P . .
Cl8 Cl 0.3240(5) 0.7287(4) 0.1036(5) 0.223(4) Uani 0.4 1 d . . P . .
C105 C 0.4496(9) 0.9091(8) 0.2364(8) 0.172(6) Uani 0.65 1 d . U P . .
H10K H 0.5008 0.9153 0.2246 0.207 Uiso 0.65 1 calc R U P . .
H10L H 0.4517 0.8845 0.2747 0.207 Uiso 0.65 1 calc R U P . .
Cl9 Cl 0.4149(3) 0.8641(2) 0.1882(2) 0.208(2) Uani 0.65 1 d . . P . .
Cl10 Cl 0.4211(3) 0.9763(4) 0.2533(2) 0.240(3) Uani 0.65 1 d . . P . .
C106 C 0.0069(10) 0.980(2) 0.476(2) 0.28(3) Uani 0.4 1 d D U P A -1
H10M H 0.0258 0.9383 0.4900 0.337 Uiso 0.4 1 calc R U P A -1
H10N H 0.0307 0.9907 0.4371 0.337 Uiso 0.4 1 calc R U P A -1
Cl11 Cl -0.0882(7) 0.9766(6) 0.4641(6) 0.282(6) Uani 0.4 1 d D U P A -1
Cl12 Cl 0.0248(9) 1.0385(9) 0.5293(9) 0.302(7) Uani 0.4 1 d D U P A -1

loop_
_atom_site_aniso_label
_atom_site_aniso_U_11
_atom_site_aniso_U_22
_atom_site_aniso_U_33
_atom_site_aniso_U_23
_atom_site_aniso_U_13
_atom_site_aniso_U_12
C1 0.119(7) 0.118(9) 0.137(9) -0.006(7) -0.025(6) -0.008(6)
C2 0.165(9) 0.102(8) 0.181(11) 0.003(7) -0.046(7) -0.017(6)
C3 0.149(8) 0.119(8) 0.142(9) -0.017(7) -0.033(6) -0.014(6)
C4 0.119(6) 0.090(6) 0.143(8) 0.015(7) -0.014(6) 0.002(6)
C5 0.106(6) 0.129(9) 0.148(9) -0.015(7) -0.020(6) -0.004(5)
C6 0.110(6) 0.097(7) 0.159(10) -0.010(7) -0.011(6) 0.009(6)
C7 0.186(9) 0.111(7) 0.184(10) -0.029(8) -0.064(7) 0.036(6)
C8 0.158(7) 0.141(6) 0.170(7) -0.018(6) -0.039(6) 0.021(6)
C9 0.135(9) 0.125(8) 0.183(9) -0.011(7) -0.049(6) 0.023(6)
C10 0.172(10) 0.103(7) 0.144(8) 0.017(6) -0.042(6) 0.024(6)
C11 0.105(8) 0.120(8) 0.135(8) -0.014(6) -0.023(6) 0.026(7)
C12 0.118(8) 0.095(6) 0.157(8) 0.011(5) -0.018(6) -0.002(6)
C13 0.114(7) 0.095(6) 0.141(7) 0.000(5) -0.006(5) 0.009(5)
C14 0.104(7) 0.109(7) 0.142(7) 0.004(6) -0.013(5) 0.006(6)
C15 0.100(7) 0.118(7) 0.142(7) -0.007(6) -0.019(6) 0.021(6)
C16 0.143(9) 0.088(7) 0.120(7) 0.010(5) -0.001(6) -0.003(7)
C17 0.109(7) 0.120(7) 0.180(9) 0.007(7) -0.017(6) -0.013(6)
C18 0.133(8) 0.134(7) 0.144(8) -0.003(6) -0.039(6) 0.011(6)
C19 0.140(8) 0.128(8) 0.176(10) 0.020(7) -0.032(7) -0.012(6)
C20 0.185(9) 0.119(7) 0.178(10) 0.016(7) -0.062(8) 0.000(7)
C21 0.118(7) 0.154(10) 0.127(9) 0.018(7) -0.025(6) -0.016(6)
C22 0.127(7) 0.132(9) 0.142(10) 0.027(7) -0.022(7) -0.033(6)
C23 0.142(6) 0.120(6) 0.127(6) 0.008(6) -0.030(5) -0.019(6)
C24 0.124(7) 0.118(9) 0.103(8) -0.014(8) -0.027(6) -0.012(6)
C25 0.134(7) 0.112(8) 0.122(9) 0.001(7) -0.037(6) -0.004(6)
C26 0.104(6) 0.127(9) 0.127(9) -0.007(8) -0.007(5) -0.004(7)
C27 0.113(8) 0.132(9) 0.133(8) -0.003(6) -0.004(6) -0.019(6)
C28 0.126(9) 0.120(8) 0.159(9) 0.015(6) -0.003(7) -0.002(6)
C29 0.105(7) 0.153(9) 0.138(8) 0.007(8) -0.012(6) 0.009(6)
C30 0.098(7) 0.130(10) 0.144(10) 0.016(9) -0.009(6) -0.018(6)
C31 0.102(6) 0.116(9) 0.147(9) 0.000(7) -0.019(6) -0.011(5)
C32 0.109(6) 0.129(9) 0.116(9) 0.007(8) -0.032(6) -0.025(6)
C33 0.158(8) 0.114(6) 0.129(7) 0.013(5) -0.002(5) 0.004(6)
C34 0.163(8) 0.147(7) 0.165(8) 0.029(6) -0.043(6) -0.075(6)
C35 0.148(8) 0.113(7) 0.198(10) -0.015(7) 0.011(6) -0.008(6)
C36 0.131(8) 0.160(8) 0.189(9) 0.040(7) -0.020(6) 0.006(6)
C37 0.138(10) 0.094(8) 0.150(8) -0.009(6) -0.021(7) -0.006(8)
C38 0.115(8) 0.101(7) 0.177(9) 0.012(6) -0.006(6) -0.006(6)
C39 0.111(8) 0.123(8) 0.144(8) 0.002(6) -0.002(5) -0.009(7)
C40 0.110(8) 0.120(8) 0.156(8) -0.003(6) -0.026(5) 0.002(6)
C41 0.108(8) 0.115(7) 0.144(8) -0.005(6) -0.037(5) -0.006(6)
C42 0.109(8) 0.123(9) 0.150(8) 0.018(6) -0.005(6) 0.005(8)
C43 0.126(8) 0.119(7) 0.140(7) 0.007(6) -0.017(5) -0.029(6)
C44 0.134(9) 0.125(7) 0.161(9) -0.002(7) 0.003(6) -0.001(6)
C45 0.139(8) 0.105(6) 0.131(7) 0.001(6) -0.024(6) -0.012(6)
C46 0.126(6) 0.095(6) 0.128(7) 0.000(5) -0.020(5) -0.006(5)
C47 0.107(6) 0.086(6) 0.141(8) 0.010(6) -0.040(5) 0.003(5)
C48 0.094(5) 0.082(6) 0.148(8) -0.005(6) -0.022(5) -0.001(4)
C49 0.141(7) 0.099(7) 0.114(7) -0.008(6) -0.035(5) -0.001(6)
C50 0.153(8) 0.100(7) 0.138(8) -0.006(6) -0.022(6) 0.001(6)
C51 0.134(7) 0.090(6) 0.139(8) -0.012(6) -0.018(6) -0.019(5)
C52 0.132(7) 0.094(7) 0.121(8) -0.004(6) -0.040(6) -0.003(6)
C53 0.173(8) 0.089(6) 0.180(10) -0.005(6) -0.052(7) -0.029(6)
C54 0.111(7) 0.117(8) 0.208(12) -0.011(7) -0.027(7) -0.013(6)
C55 0.148(9) 0.150(9) 0.163(10) 0.000(7) -0.028(7) -0.013(7)
C56 0.124(8) 0.125(8) 0.200(10) -0.025(7) -0.027(6) 0.002(7)
C57 0.095(6) 0.143(9) 0.143(9) 0.004(8) -0.027(6) 0.002(6)
C58 0.116(6) 0.136(9) 0.120(8) -0.004(7) -0.008(6) 0.046(6)
C59 0.132(8) 0.126(8) 0.110(8) 0.002(6) -0.026(6) 0.058(6)
C60 0.098(6) 0.130(9) 0.117(8) 0.027(8) -0.023(5) 0.007(6)
C61 0.130(7) 0.136(9) 0.097(7) 0.006(7) -0.025(5) 0.038(7)
C62 0.109(6) 0.137(9) 0.101(8) -0.008(8) -0.020(5) 0.019(7)
C63 0.117(7) 0.130(8) 0.112(7) 0.008(6) -0.034(5) 0.022(6)
C64 0.096(7) 0.126(8) 0.153(8) 0.008(6) 0.005(6) 0.018(5)
C65 0.116(8) 0.113(8) 0.152(9) -0.011(7) -0.019(7) -0.011(6)
C66 0.108(7) 0.155(11) 0.098(7) 0.015(8) -0.015(5) 0.001(6)
C67 0.089(6) 0.155(10) 0.135(8) -0.003(7) -0.020(5) -0.010(6)
C68 0.093(6) 0.143(9) 0.097(7) -0.019(8) -0.014(5) 0.015(6)
C69 0.138(8) 0.129(7) 0.162(8) -0.033(6) -0.009(6) 0.012(6)
C70 0.159(8) 0.145(7) 0.140(8) -0.001(6) -0.003(6) 0.045(6)
C71 0.163(8) 0.147(8) 0.166(9) 0.000(8) 0.016(7) -0.027(7)
C72 0.120(7) 0.192(9) 0.161(8) -0.039(7) -0.004(6) -0.021(6)
B1 0.108(7) 0.090(8) 0.138(10) 0.028(8) -0.008(7) -0.023(7)
B2 0.113(10) 0.146(12) 0.146(10) 0.021(8) -0.006(7) -0.022(10)
B3 0.124(8) 0.084(7) 0.129(10) 0.002(7) 0.024(7) 0.020(6)
B4 0.134(10) 0.090(7) 0.098(7) -0.013(6) -0.014(6) 0.010(7)
O1 0.139(5) 0.113(5) 0.146(5) -0.003(4) -0.027(3) 0.009(4)
O2 0.146(5) 0.106(4) 0.164(5) -0.008(4) -0.035(4) 0.003(4)
O3 0.135(5) 0.110(4) 0.153(5) -0.009(4) -0.026(4) 0.027(4)
O4 0.131(5) 0.102(4) 0.154(5) 0.012(4) -0.033(4) 0.018(4)
O5 0.128(5) 0.132(5) 0.160(6) 0.011(4) -0.038(4) -0.015(4)
O6 0.138(4) 0.126(5) 0.139(5) 0.012(4) -0.033(4) 0.008(4)
O7 0.111(4) 0.138(5) 0.131(5) 0.011(4) -0.019(3) -0.003(4)
O8 0.148(5) 0.114(5) 0.133(5) 0.018(4) -0.037(4) -0.026(4)
O9 0.119(5) 0.138(5) 0.142(5) 0.008(4) -0.006(3) -0.018(4)
O10 0.099(5) 0.128(5) 0.194(6) 0.006(4) 0.002(4) -0.007(4)
O11 0.120(5) 0.109(4) 0.159(5) 0.015(3) -0.011(4) -0.013(4)
O12 0.111(5) 0.106(4) 0.155(5) 0.013(4) -0.017(4) 0.010(3)
O13 0.128(4) 0.093(4) 0.142(5) -0.009(4) -0.028(3) -0.007(3)
O14 0.137(4) 0.108(4) 0.143(5) -0.007(4) -0.023(4) -0.023(3)
O15 0.140(5) 0.117(5) 0.173(6) -0.002(4) -0.032(4) -0.006(4)
O16 0.126(5) 0.111(5) 0.201(6) -0.017(4) -0.018(4) -0.015(4)
O17 0.127(4) 0.117(4) 0.124(5) 0.001(4) -0.013(3) -0.017(3)
O18 0.204(5) 0.110(4) 0.130(5) -0.007(4) -0.009(4) 0.029(4)
O19 0.120(5) 0.105(4) 0.117(4) 0.000(3) -0.016(3) 0.022(3)
O20 0.115(5) 0.112(4) 0.151(5) 0.008(3) -0.014(3) -0.003(4)
C101 0.124(8) 0.093(6) 0.109(7) -0.006(6) -0.032(5) -0.006(5)
Cl1 0.126(2) 0.1102(19) 0.137(2) -0.0004(15) -0.0161(15) 0.0088(15)
Cl2 0.143(2) 0.150(2) 0.148(3) -0.0108(19) -0.0163(17) -0.0105(18)
C102 0.120(8) 0.128(8) 0.119(8) -0.007(6) -0.016(6) 0.011(6)
Cl3 0.155(3) 0.150(2) 0.168(3) -0.010(2) -0.0083(19) -0.0268(19)
Cl4 0.134(2) 0.182(3) 0.196(3) -0.047(2) -0.005(2) -0.005(2)
C103 0.160(8) 0.156(8) 0.196(9) 0.005(7) 0.036(7) 0.004(7)
Cl5 0.224(4) 0.272(5) 0.294(6) -0.129(4) -0.081(4) 0.068(4)
Cl6 0.315(7) 0.262(6) 0.208(5) -0.090(4) 0.010(4) 0.011(5)
C104 0.25(3) 0.17(2) 0.091(16) -0.031(14) 0.074(17) 0.03(2)
Cl7 0.343(13) 0.239(9) 0.186(8) -0.022(7) 0.031(7) -0.066(9)
Cl8 0.221(9) 0.189(7) 0.257(10) 0.057(7) -0.031(7) -0.005(6)
C105 0.189(9) 0.163(9) 0.168(9) -0.001(8) 0.033(8) 0.010(8)
Cl9 0.261(5) 0.184(4) 0.179(4) 0.008(3) -0.005(4) 0.044(4)
Cl10 0.171(4) 0.339(8) 0.210(5) -0.061(5) -0.013(3) -0.005(4)
C106 0.28(3) 0.28(3) 0.28(3) 0.002(10) -0.001(10) -0.005(10)
Cl11 0.334(13) 0.246(9) 0.273(11) 0.026(8) 0.147(10) 0.051(10)
Cl12 0.343(14) 0.253(12) 0.305(13) 0.100(10) -0.094(12) -0.077(12)

_geom_special_details            
; 
 All esds (except the esd in the dihedral angle between two l.s. planes) 
 are estimated using the full covariance matrix.  The cell esds are taken 
 into account individually in the estimation of esds in distances, angles 
 and torsion angles; correlations between esds in cell parameters are only 
 used when they are defined by crystal symmetry.  An approximate (isotropic) 
 treatment of cell esds is used for estimating esds involving l.s. planes. 
;

loop_
_geom_bond_atom_site_label_1
_geom_bond_atom_site_label_2
_geom_bond_distance
_geom_bond_site_symmetry_2
_geom_bond_publ_flag
C1 C2 1.351(11) . ?
C1 C6 1.378(11) . ?
C1 O6 1.378(10) . ?
C2 C3 1.381(12) . ?
C2 H2 0.9500 . ?
C3 C4 1.363(11) . ?
C3 H3 0.9500 . ?
C4 C5 1.336(10) . ?
C4 B1 1.584(14) . ?
C5 C6 1.396(12) . ?
C5 H5 0.9500 . ?
C6 O1 1.352(9) . ?
C7 O1 1.428(10) . ?
C7 C8 1.526(11) . ?
C7 H7A 0.9900 . ?
C7 H7B 0.9900 . ?
C8 O2 1.436(10) . ?
C8 H8A 0.9900 . ?
C8 H8B 0.9900 . ?
C9 O2 1.404(9) . ?
C9 C10 1.511(11) . ?
C9 H9A 0.9900 . ?
C9 H9B 0.9900 . ?
C10 O3 1.439(9) . ?
C10 H10A 0.9900 . ?
C10 H10B 0.9900 . ?
C11 C12 1.356(11) . ?
C11 O3 1.368(9) . ?
C11 C16 1.401(11) . ?
C12 C13 1.376(10) . ?
C12 H12 0.9500 . ?
C13 C14 1.383(10) . ?
C13 H13 0.9500 . ?
C14 C15 1.371(11) . ?
C14 B4 1.539(13) . ?
C15 C16 1.392(11) . ?
C15 H15 0.9500 . ?
C16 O4 1.378(9) . ?
C17 O4 1.399(9) . ?
C17 C18 1.506(11) . ?
C17 H17A 0.9900 . ?
C17 H17B 0.9900 . ?
C18 O5 1.418(9) . ?
C18 H18A 0.9900 . ?
C18 H18B 0.9900 . ?
C19 O5 1.371(9) . ?
C19 C20 1.489(11) . ?
C19 H19A 0.9900 . ?
C19 H19B 0.9900 . ?
C20 O6 1.419(9) . ?
C20 H20A 0.9900 . ?
C20 H20B 0.9900 . ?
C21 O7 1.455(9) . ?
C21 C32 1.502(12) . ?
C21 C22 1.530(11) . ?
C21 H21 1.0000 . ?
C22 O8 1.448(9) . ?
C22 C23 1.537(12) . ?
C22 H22 1.0000 . ?
C23 C33 1.497(11) . ?
C23 C24 1.529(12) . ?
C23 C34 1.585(10) . ?
C24 C25 1.382(11) . ?
C24 C32 1.387(11) . ?
C25 C26 1.386(11) . ?
C25 H25 0.9500 . ?
C26 C30 1.357(11) . ?
C26 C27 1.551(12) . ?
C27 O9 1.440(9) . ?
C27 C28 1.556(11) . ?
C27 H27 1.0000 . ?
C28 O10 1.406(9) . ?
C28 C29 1.574(11) . ?
C28 H28 1.0000 . ?
C29 C35 1.545(11) . ?
C29 C30 1.549(12) . ?
C29 C36 1.568(11) . ?
C30 C31 1.366(11) . ?
C31 C32 1.404(12) . ?
C31 H31 0.9500 . ?
C33 H33A 0.9800 . ?
C33 H33B 0.9800 . ?
C33 H33C 0.9800 . ?
C34 H34A 0.9800 . ?
C34 H34B 0.9800 . ?
C34 H34C 0.9800 . ?
C35 H35A 0.9800 . ?
C35 H35B 0.9800 . ?
C35 H35C 0.9800 . ?
C36 H36A 0.9800 . ?
C36 H36B 0.9800 . ?
C36 H36C 0.9800 . ?
C37 O16 1.358(10) . ?
C37 C38 1.366(12) . ?
C37 C42 1.424(12) . ?
C38 C39 1.381(11) . ?
C38 H38 0.9500 . ?
C39 C40 1.411(10) . ?
C39 B2 1.534(14) . ?
C40 C41 1.396(11) . ?
C40 H40 0.9500 . ?
C41 C42 1.346(11) . ?
C41 H41 0.9500 . ?
C42 O11 1.381(10) . ?
C43 O11 1.436(8) . ?
C43 C44 1.498(10) . ?
C43 H43A 0.9900 . ?
C43 H43B 0.9900 . ?
C44 O12 1.405(10) . ?
C44 H44A 0.9900 . ?
C44 H44B 0.9900 . ?
C45 O12 1.388(9) . ?
C45 C46 1.477(9) . ?
C45 H45A 0.9900 . ?
C45 H45B 0.9900 . ?
C46 O13 1.439(8) . ?
C46 H46A 0.9900 . ?
C46 H46B 0.9900 . ?
C47 O13 1.356(8) . ?
C47 C48 1.372(10) . ?
C47 C52 1.416(10) . ?
C48 C49 1.400(10) . ?
C48 H48 0.9500 . ?
C49 C50 1.400(10) . ?
C49 B3 1.527(13) . ?
C50 C51 1.363(10) . ?
C50 H50 0.9500 . ?
C51 C52 1.347(10) . ?
C51 H51 0.9500 . ?
C52 O14 1.337(9) . ?
C53 O14 1.452(8) . ?
C53 C54 1.466(11) . ?
C53 H53A 0.9900 . ?
C53 H53B 0.9900 . ?
C54 O15 1.395(9) . ?
C54 H54A 0.9900 . ?
C54 H54B 0.9900 . ?
C55 O15 1.409(10) . ?
C55 C56 1.499(11) . ?
C55 H55A 0.9900 . ?
C55 H55B 0.9900 . ?
C56 O16 1.417(9) . ?
C56 H56A 0.9900 . ?
C56 H56B 0.9900 . ?
C57 O17 1.476(9) . ?
C57 C68 1.486(11) . ?
C57 C58 1.524(11) . ?
C57 H57 1.0000 . ?
C58 O18 1.467(9) . ?
C58 C59 1.531(11) . ?
C58 H58 1.0000 . ?
C59 C60 1.502(12) . ?
C59 C69 1.532(11) . ?
C59 C70 1.563(10) . ?
C60 C68 1.395(11) . ?
C60 C61 1.399(11) . ?
C61 C62 1.391(11) . ?
C61 H61 0.9500 . ?
C62 C66 1.369(11) . ?
C62 C63 1.504(11) . ?
C63 O19 1.448(9) . ?
C63 C64 1.602(10) . ?
C63 H63 1.0000 . ?
C64 O20 1.422(8) . ?
C64 C65 1.527(11) . ?
C64 H64 1.0000 . ?
C65 C66 1.509(12) . ?
C65 C72 1.536(11) . ?
C65 C71 1.553(11) . ?
C66 C67 1.377(11) . ?
C67 C68 1.404(11) . ?
C67 H67 0.9500 . ?
C69 H69A 0.9800 . ?
C69 H69B 0.9800 . ?
C69 H69C 0.9800 . ?
C70 H70A 0.9800 . ?
C70 H70B 0.9800 . ?
C70 H70C 0.9800 . ?
C71 H71A 0.9800 . ?
C71 H71B 0.9800 . ?
C71 H71C 0.9800 . ?
C72 H72A 0.9800 . ?
C72 H72B 0.9800 . ?
C72 H72C 0.9800 . ?
B1 O8 1.317(11) . ?
B1 O7 1.345(11) . ?
B2 O10 1.366(14) . ?
B2 O9 1.401(13) . ?
B3 O18 1.378(10) . ?
B3 O17 1.386(11) . ?
B4 O20 1.346(11) . ?
B4 O19 1.414(10) . ?
C101 Cl2 1.740(8) . ?
C101 Cl1 1.745(9) . ?
C101 H10C 0.9900 . ?
C101 H10D 0.9900 . ?
C102 Cl3 1.728(10) . ?
C102 Cl4 1.746(9) . ?
C102 H10E 0.9900 . ?
C102 H10F 0.9900 . ?
C103 Cl5 1.672(8) . ?
C103 Cl6 1.719(8) . ?
C103 H10G 0.9900 . ?
C103 H10H 0.9900 . ?
C104 Cl8 1.51(2) . ?
C104 Cl7 1.83(3) . ?
C104 H10I 0.9900 . ?
C104 H10J 0.9900 . ?
C105 Cl9 1.546(18) . ?
C105 Cl10 1.550(17) . ?
C105 H10K 0.9900 . ?
C105 H10L 0.9900 . ?
C106 Cl12 1.733(13) . ?
C106 Cl11 1.755(13) . ?
C106 H10M 0.9900 . ?
C106 H10N 0.9900 . ?

loop_
_geom_angle_atom_site_label_1
_geom_angle_atom_site_label_2
_geom_angle_atom_site_label_3
_geom_angle
_geom_angle_site_symmetry_1
_geom_angle_site_symmetry_3
_geom_angle_publ_flag
C2 C1 C6 120.3(10) . . ?
C2 C1 O6 124.2(11) . . ?
C6 C1 O6 115.4(10) . . ?
C1 C2 C3 119.5(10) . . ?
C1 C2 H2 120.3 . . ?
C3 C2 H2 120.3 . . ?
C4 C3 C2 122.4(9) . . ?
C4 C3 H3 118.8 . . ?
C2 C3 H3 118.8 . . ?
C5 C4 C3 116.2(9) . . ?
C5 C4 B1 126.8(10) . . ?
C3 C4 B1 117.0(10) . . ?
C4 C5 C6 124.4(9) . . ?
C4 C5 H5 117.8 . . ?
C6 C5 H5 117.8 . . ?
O1 C6 C1 116.2(10) . . ?
O1 C6 C5 126.7(10) . . ?
C1 C6 C5 117.0(10) . . ?
O1 C7 C8 107.6(8) . . ?
O1 C7 H7A 110.2 . . ?
C8 C7 H7A 110.2 . . ?
O1 C7 H7B 110.2 . . ?
C8 C7 H7B 110.2 . . ?
H7A C7 H7B 108.5 . . ?
O2 C8 C7 108.3(8) . . ?
O2 C8 H8A 110.0 . . ?
C7 C8 H8A 110.0 . . ?
O2 C8 H8B 110.0 . . ?
C7 C8 H8B 110.0 . . ?
H8A C8 H8B 108.4 . . ?
O2 C9 C10 106.9(8) . . ?
O2 C9 H9A 110.3 . . ?
C10 C9 H9A 110.3 . . ?
O2 C9 H9B 110.3 . . ?
C10 C9 H9B 110.3 . . ?
H9A C9 H9B 108.6 . . ?
O3 C10 C9 109.8(8) . . ?
O3 C10 H10A 109.7 . . ?
C9 C10 H10A 109.7 . . ?
O3 C10 H10B 109.7 . . ?
C9 C10 H10B 109.7 . . ?
H10A C10 H10B 108.2 . . ?
C12 C11 O3 126.4(10) . . ?
C12 C11 C16 118.8(10) . . ?
O3 C11 C16 114.8(11) . . ?
C11 C12 C13 120.1(9) . . ?
C11 C12 H12 120.0 . . ?
C13 C12 H12 120.0 . . ?
C12 C13 C14 122.6(9) . . ?
C12 C13 H13 118.7 . . ?
C14 C13 H13 118.7 . . ?
C15 C14 C13 117.5(9) . . ?
C15 C14 B4 121.4(10) . . ?
C13 C14 B4 121.0(10) . . ?
C14 C15 C16 120.8(9) . . ?
C14 C15 H15 119.6 . . ?
C16 C15 H15 119.6 . . ?
O4 C16 C15 124.9(9) . . ?
O4 C16 C11 114.9(11) . . ?
C15 C16 C11 120.3(10) . . ?
O4 C17 C18 109.7(8) . . ?
O4 C17 H17A 109.7 . . ?
C18 C17 H17A 109.7 . . ?
O4 C17 H17B 109.7 . . ?
C18 C17 H17B 109.7 . . ?
H17A C17 H17B 108.2 . . ?
O5 C18 C17 106.6(8) . . ?
O5 C18 H18A 110.4 . . ?
C17 C18 H18A 110.4 . . ?
O5 C18 H18B 110.4 . . ?
C17 C18 H18B 110.4 . . ?
H18A C18 H18B 108.6 . . ?
O5 C19 C20 111.2(9) . . ?
O5 C19 H19A 109.4 . . ?
C20 C19 H19A 109.4 . . ?
O5 C19 H19B 109.4 . . ?
C20 C19 H19B 109.4 . . ?
H19A C19 H19B 108.0 . . ?
O6 C20 C19 110.1(8) . . ?
O6 C20 H20A 109.6 . . ?
C19 C20 H20A 109.6 . . ?
O6 C20 H20B 109.6 . . ?
C19 C20 H20B 109.6 . . ?
H20A C20 H20B 108.2 . . ?
O7 C21 C32 111.2(8) . . ?
O7 C21 C22 105.1(8) . . ?
C32 C21 C22 103.8(9) . . ?
O7 C21 H21 112.1 . . ?
C32 C21 H21 112.1 . . ?
C22 C21 H21 112.1 . . ?
O8 C22 C21 104.0(8) . . ?
O8 C22 C23 113.7(8) . . ?
C21 C22 C23 109.1(8) . . ?
O8 C22 H22 110.0 . . ?
C21 C22 H22 110.0 . . ?
C23 C22 H22 110.0 . . ?
C33 C23 C24 112.2(9) . . ?
C33 C23 C22 114.5(8) . . ?
C24 C23 C22 102.9(9) . . ?
C33 C23 C34 109.7(8) . . ?
C24 C23 C34 108.8(7) . . ?
C22 C23 C34 108.4(8) . . ?
C25 C24 C32 120.0(10) . . ?
C25 C24 C23 129.1(11) . . ?
C32 C24 C23 110.8(11) . . ?
C24 C25 C26 116.7(10) . . ?
C24 C25 H25 121.6 . . ?
C26 C25 H25 121.6 . . ?
C30 C26 C25 123.7(11) . . ?
C30 C26 C27 109.4(11) . . ?
C25 C26 C27 126.9(12) . . ?
O9 C27 C26 112.1(8) . . ?
O9 C27 C28 103.9(7) . . ?
C26 C27 C28 105.7(8) . . ?
O9 C27 H27 111.6 . . ?
C26 C27 H27 111.6 . . ?
C28 C27 H27 111.6 . . ?
O10 C28 C27 105.3(7) . . ?
O10 C28 C29 112.9(8) . . ?
C27 C28 C29 105.4(8) . . ?
O10 C28 H28 111.0 . . ?
C27 C28 H28 111.0 . . ?
C29 C28 H28 111.0 . . ?
C35 C29 C30 113.9(8) . . ?
C35 C29 C36 109.2(8) . . ?
C30 C29 C36 107.4(8) . . ?
C35 C29 C28 113.3(8) . . ?
C30 C29 C28 102.8(9) . . ?
C36 C29 C28 110.0(8) . . ?
C26 C30 C31 120.3(11) . . ?
C26 C30 C29 113.4(12) . . ?
C31 C30 C29 126.2(13) . . ?
C30 C31 C32 117.5(10) . . ?
C30 C31 H31 121.3 . . ?
C32 C31 H31 121.3 . . ?
C24 C32 C31 121.7(10) . . ?
C24 C32 C21 112.1(11) . . ?
C31 C32 C21 126.2(12) . . ?
C23 C33 H33A 109.5 . . ?
C23 C33 H33B 109.5 . . ?
H33A C33 H33B 109.5 . . ?
C23 C33 H33C 109.5 . . ?
H33A C33 H33C 109.5 . . ?
H33B C33 H33C 109.5 . . ?
C23 C34 H34A 109.5 . . ?
C23 C34 H34B 109.5 . . ?
H34A C34 H34B 109.5 . . ?
C23 C34 H34C 109.5 . . ?
H34A C34 H34C 109.5 . . ?
H34B C34 H34C 109.5 . . ?
C29 C35 H35A 109.5 . . ?
C29 C35 H35B 109.5 . . ?
H35A C35 H35B 109.5 . . ?
C29 C35 H35C 109.5 . . ?
H35A C35 H35C 109.5 . . ?
H35B C35 H35C 109.5 . . ?
C29 C36 H36A 109.5 . . ?
C29 C36 H36B 109.5 . . ?
H36A C36 H36B 109.5 . . ?
C29 C36 H36C 109.5 . . ?
H36A C36 H36C 109.5 . . ?
H36B C36 H36C 109.5 . . ?
O16 C37 C38 127.0(10) . . ?
O16 C37 C42 112.7(11) . . ?
C38 C37 C42 120.3(11) . . ?
C37 C38 C39 120.5(10) . . ?
C37 C38 H38 119.8 . . ?
C39 C38 H38 119.8 . . ?
C38 C39 C40 119.4(9) . . ?
C38 C39 B2 121.0(11) . . ?
C40 C39 B2 119.5(11) . . ?
C41 C40 C39 119.1(9) . . ?
C41 C40 H40 120.4 . . ?
C39 C40 H40 120.4 . . ?
C42 C41 C40 121.4(9) . . ?
C42 C41 H41 119.3 . . ?
C40 C41 H41 119.3 . . ?
C41 C42 O11 124.0(10) . . ?
C41 C42 C37 119.2(10) . . ?
O11 C42 C37 116.8(11) . . ?
O11 C43 C44 107.5(8) . . ?
O11 C43 H43A 110.2 . . ?
C44 C43 H43A 110.2 . . ?
O11 C43 H43B 110.2 . . ?
C44 C43 H43B 110.2 . . ?
H43A C43 H43B 108.5 . . ?
O12 C44 C43 108.0(8) . . ?
O12 C44 H44A 110.1 . . ?
C43 C44 H44A 110.1 . . ?
O12 C44 H44B 110.1 . . ?
C43 C44 H44B 110.1 . . ?
H44A C44 H44B 108.4 . . ?
O12 C45 C46 110.4(7) . . ?
O12 C45 H45A 109.6 . . ?
C46 C45 H45A 109.6 . . ?
O12 C45 H45B 109.6 . . ?
C46 C45 H45B 109.6 . . ?
H45A C45 H45B 108.1 . . ?
O13 C46 C45 108.6(6) . . ?
O13 C46 H46A 110.0 . . ?
C45 C46 H46A 110.0 . . ?
O13 C46 H46B 110.0 . . ?
C45 C46 H46B 110.0 . . ?
H46A C46 H46B 108.3 . . ?
O13 C47 C48 125.0(8) . . ?
O13 C47 C52 115.5(8) . . ?
C48 C47 C52 119.5(9) . . ?
C47 C48 C49 120.9(8) . . ?
C47 C48 H48 119.5 . . ?
C49 C48 H48 119.5 . . ?
C50 C49 C48 117.6(8) . . ?
C50 C49 B3 122.1(10) . . ?
C48 C49 B3 120.3(9) . . ?
C51 C50 C49 121.1(9) . . ?
C51 C50 H50 119.5 . . ?
C49 C50 H50 119.5 . . ?
C52 C51 C50 121.5(8) . . ?
C52 C51 H51 119.3 . . ?
C50 C51 H51 119.3 . . ?
O14 C52 C51 125.6(9) . . ?
O14 C52 C47 115.0(9) . . ?
C51 C52 C47 119.3(9) . . ?
O14 C53 C54 109.2(7) . . ?
O14 C53 H53A 109.8 . . ?
C54 C53 H53A 109.8 . . ?
O14 C53 H53B 109.8 . . ?
C54 C53 H53B 109.8 . . ?
H53A C53 H53B 108.3 . . ?
O15 C54 C53 109.2(9) . . ?
O15 C54 H54A 109.8 . . ?
C53 C54 H54A 109.8 . . ?
O15 C54 H54B 109.8 . . ?
C53 C54 H54B 109.8 . . ?
H54A C54 H54B 108.3 . . ?
O15 C55 C56 109.9(9) . . ?
O15 C55 H55A 109.7 . . ?
C56 C55 H55A 109.7 . . ?
O15 C55 H55B 109.7 . . ?
C56 C55 H55B 109.7 . . ?
H55A C55 H55B 108.2 . . ?
O16 C56 C55 108.9(8) . . ?
O16 C56 H56A 109.9 . . ?
C55 C56 H56A 109.9 . . ?
O16 C56 H56B 109.9 . . ?
C55 C56 H56B 109.9 . . ?
H56A C56 H56B 108.3 . . ?
O17 C57 C68 113.5(8) . . ?
O17 C57 C58 102.9(7) . . ?
C68 C57 C58 105.6(9) . . ?
O17 C57 H57 111.5 . . ?
C68 C57 H57 111.5 . . ?
C58 C57 H57 111.5 . . ?
O18 C58 C57 107.0(8) . . ?
O18 C58 C59 113.2(8) . . ?
C57 C58 C59 108.4(8) . . ?
O18 C58 H58 109.4 . . ?
C57 C58 H58 109.4 . . ?
C59 C58 H58 109.4 . . ?
C60 C59 C58 103.0(9) . . ?
C60 C59 C69 113.1(7) . . ?
C58 C59 C69 112.8(8) . . ?
C60 C59 C70 111.1(8) . . ?
C58 C59 C70 109.7(7) . . ?
C69 C59 C70 107.0(8) . . ?
C68 C60 C61 117.7(10) . . ?
C68 C60 C59 112.7(11) . . ?
C61 C60 C59 129.6(11) . . ?
C62 C61 C60 117.2(10) . . ?
C62 C61 H61 121.4 . . ?
C60 C61 H61 121.4 . . ?
C66 C62 C61 124.1(10) . . ?
C66 C62 C63 110.5(11) . . ?
C61 C62 C63 125.4(11) . . ?
O19 C63 C62 114.4(7) . . ?
O19 C63 C64 102.9(6) . . ?
C62 C63 C64 103.8(8) . . ?
O19 C63 H63 111.7 . . ?
C62 C63 H63 111.7 . . ?
C64 C63 H63 111.7 . . ?
O20 C64 C65 114.6(8) . . ?
O20 C64 C63 104.0(7) . . ?
C65 C64 C63 105.2(8) . . ?
O20 C64 H64 110.9 . . ?
C65 C64 H64 110.9 . . ?
C63 C64 H64 110.9 . . ?
C66 C65 C64 103.8(9) . . ?
C66 C65 C72 109.1(8) . . ?
C64 C65 C72 110.3(8) . . ?
C66 C65 C71 113.4(8) . . ?
C64 C65 C71 111.4(8) . . ?
C72 C65 C71 108.7(8) . . ?
C62 C66 C67 120.4(11) . . ?
C62 C66 C65 113.0(11) . . ?
C67 C66 C65 126.4(11) . . ?
C66 C67 C68 115.8(10) . . ?
C66 C67 H67 122.1 . . ?
C68 C67 H67 122.1 . . ?
C60 C68 C67 124.8(10) . . ?
C60 C68 C57 109.8(11) . . ?
C67 C68 C57 125.4(12) . . ?
C59 C69 H69A 109.5 . . ?
C59 C69 H69B 109.5 . . ?
H69A C69 H69B 109.5 . . ?
C59 C69 H69C 109.5 . . ?
H69A C69 H69C 109.5 . . ?
H69B C69 H69C 109.5 . . ?
C59 C70 H70A 109.5 . . ?
C59 C70 H70B 109.5 . . ?
H70A C70 H70B 109.5 . . ?
C59 C70 H70C 109.5 . . ?
H70A C70 H70C 109.5 . . ?
H70B C70 H70C 109.5 . . ?
C65 C71 H71A 109.5 . . ?
C65 C71 H71B 109.5 . . ?
H71A C71 H71B 109.5 . . ?
C65 C71 H71C 109.5 . . ?
H71A C71 H71C 109.5 . . ?
H71B C71 H71C 109.5 . . ?
C65 C72 H72A 109.5 . . ?
C65 C72 H72B 109.5 . . ?
H72A C72 H72B 109.5 . . ?
C65 C72 H72C 109.5 . . ?
H72A C72 H72C 109.5 . . ?
H72B C72 H72C 109.5 . . ?
O8 B1 O7 116.4(10) . . ?
O8 B1 C4 123.3(10) . . ?
O7 B1 C4 120.1(11) . . ?
O10 B2 O9 112.5(10) . . ?
O10 B2 C39 125.4(12) . . ?
O9 B2 C39 122.0(13) . . ?
O18 B3 O17 112.3(10) . . ?
O18 B3 C49 122.8(10) . . ?
O17 B3 C49 124.8(9) . . ?
O20 B4 O19 112.9(9) . . ?
O20 B4 C14 126.1(10) . . ?
O19 B4 C14 120.9(10) . . ?
C6 O1 C7 115.9(7) . . ?
C9 O2 C8 108.3(7) . . ?
C11 O3 C10 117.5(8) . . ?
C16 O4 C17 116.9(7) . . ?
C19 O5 C18 112.6(8) . . ?
C1 O6 C20 116.6(8) . . ?
B1 O7 C21 106.2(8) . . ?
B1 O8 C22 108.0(8) . . ?
B2 O9 C27 107.3(8) . . ?
B2 O10 C28 108.9(8) . . ?
C42 O11 C43 118.4(8) . . ?
C45 O12 C44 113.6(7) . . ?
C47 O13 C46 118.8(6) . . ?
C52 O14 C53 116.8(7) . . ?
C54 O15 C55 113.9(8) . . ?
C37 O16 C56 114.6(8) . . ?
B3 O17 C57 109.5(8) . . ?
B3 O18 C58 107.3(8) . . ?
B4 O19 C63 107.6(7) . . ?
B4 O20 C64 110.1(7) . . ?
Cl2 C101 Cl1 109.6(5) . . ?
Cl2 C101 H10C 109.7 . . ?
Cl1 C101 H10C 109.7 . . ?
Cl2 C101 H10D 109.7 . . ?
Cl1 C101 H10D 109.7 . . ?
H10C C101 H10D 108.2 . . ?
Cl3 C102 Cl4 114.3(6) . . ?
Cl3 C102 H10E 108.7 . . ?
Cl4 C102 H10E 108.7 . . ?
Cl3 C102 H10F 108.7 . . ?
Cl4 C102 H10F 108.7 . . ?
H10E C102 H10F 107.6 . . ?
Cl5 C103 Cl6 114.9(7) . . ?
Cl5 C103 H10G 108.5 . . ?
Cl6 C103 H10G 108.5 . . ?
Cl5 C103 H10H 108.5 . . ?
Cl6 C103 H10H 108.5 . . ?
H10G C103 H10H 107.5 . . ?
Cl8 C104 Cl7 112.8(15) . . ?
Cl8 C104 H10I 109.0 . . ?
Cl7 C104 H10I 109.0 . . ?
Cl8 C104 H10J 109.0 . . ?
Cl7 C104 H10J 109.0 . . ?
H10I C104 H10J 107.8 . . ?
Cl9 C105 Cl10 125.8(12) . . ?
Cl9 C105 H10K 105.9 . . ?
Cl10 C105 H10K 105.9 . . ?
Cl9 C105 H10L 105.9 . . ?
Cl10 C105 H10L 105.9 . . ?
H10K C105 H10L 106.2 . . ?
Cl12 C106 Cl11 107.1(9) . . ?
Cl12 C106 H10M 110.3 . . ?
Cl11 C106 H10M 110.3 . . ?
Cl12 C106 H10N 110.3 . . ?
Cl11 C106 H10N 110.3 . . ?
H10M C106 H10N 108.5 . . ?

loop_
_geom_torsion_atom_site_label_1
_geom_torsion_atom_site_label_2
_geom_torsion_atom_site_label_3
_geom_torsion_atom_site_label_4
_geom_torsion
_geom_torsion_site_symmetry_1
_geom_torsion_site_symmetry_2
_geom_torsion_site_symmetry_3
_geom_torsion_site_symmetry_4
_geom_torsion_publ_flag
C6 C1 C2 C3 3.2(14) . . . . ?
O6 C1 C2 C3 -179.1(9) . . . . ?
C1 C2 C3 C4 -4.2(15) . . . . ?
C2 C3 C4 C5 2.5(14) . . . . ?
C2 C3 C4 B1 -176.7(9) . . . . ?
C3 C4 C5 C6 0.1(13) . . . . ?
B1 C4 C5 C6 179.2(8) . . . . ?
C2 C1 C6 O1 178.2(8) . . . . ?
O6 C1 C6 O1 0.4(11) . . . . ?
C2 C1 C6 C5 -0.8(13) . . . . ?
O6 C1 C6 C5 -178.6(7) . . . . ?
C4 C5 C6 O1 -179.8(8) . . . . ?
C4 C5 C6 C1 -0.9(14) . . . . ?
O1 C7 C8 O2 72.9(10) . . . . ?
O2 C9 C10 O3 -73.3(8) . . . . ?
O3 C11 C12 C13 -178.2(7) . . . . ?
C16 C11 C12 C13 0.6(12) . . . . ?
C11 C12 C13 C14 0.4(12) . . . . ?
C12 C13 C14 C15 -0.6(12) . . . . ?
C12 C13 C14 B4 176.2(7) . . . . ?
C13 C14 C15 C16 -0.1(12) . . . . ?
B4 C14 C15 C16 -176.9(7) . . . . ?
C14 C15 C16 O4 -179.7(8) . . . . ?
C14 C15 C16 C11 1.1(12) . . . . ?
C12 C11 C16 O4 179.4(7) . . . . ?
O3 C11 C16 O4 -1.7(10) . . . . ?
C12 C11 C16 C15 -1.3(12) . . . . ?
O3 C11 C16 C15 177.6(7) . . . . ?
O4 C17 C18 O5 71.8(8) . . . . ?
O5 C19 C20 O6 -71.9(11) . . . . ?
O7 C21 C22 O8 -5.1(10) . . . . ?
C32 C21 C22 O8 111.7(8) . . . . ?
O7 C21 C22 C23 -126.7(8) . . . . ?
C32 C21 C22 C23 -9.9(9) . . . . ?
O8 C22 C23 C33 18.6(11) . . . . ?
C21 C22 C23 C33 134.1(8) . . . . ?
O8 C22 C23 C24 -103.5(9) . . . . ?
C21 C22 C23 C24 12.1(9) . . . . ?
O8 C22 C23 C34 141.4(8) . . . . ?
C21 C22 C23 C34 -103.0(8) . . . . ?
C33 C23 C24 C25 50.2(12) . . . . ?
C22 C23 C24 C25 173.7(8) . . . . ?
C34 C23 C24 C25 -71.4(12) . . . . ?
C33 C23 C24 C32 -133.7(8) . . . . ?
C22 C23 C24 C32 -10.2(9) . . . . ?
C34 C23 C24 C32 104.7(9) . . . . ?
C32 C24 C25 C26 2.5(11) . . . . ?
C23 C24 C25 C26 178.3(8) . . . . ?
C24 C25 C26 C30 -3.5(12) . . . . ?
C24 C25 C26 C27 177.5(8) . . . . ?
C30 C26 C27 O9 120.7(8) . . . . ?
C25 C26 C27 O9 -60.2(11) . . . . ?
C30 C26 C27 C28 8.1(10) . . . . ?
C25 C26 C27 C28 -172.8(8) . . . . ?
O9 C27 C28 O10 -14.7(9) . . . . ?
C26 C27 C28 O10 103.5(8) . . . . ?
O9 C27 C28 C29 -134.3(7) . . . . ?
C26 C27 C28 C29 -16.1(9) . . . . ?
O10 C28 C29 C35 26.6(11) . . . . ?
C27 C28 C29 C35 141.0(8) . . . . ?
O10 C28 C29 C30 -96.8(9) . . . . ?
C27 C28 C29 C30 17.6(9) . . . . ?
O10 C28 C29 C36 149.1(8) . . . . ?
C27 C28 C29 C36 -96.5(9) . . . . ?
C25 C26 C30 C31 2.7(13) . . . . ?
C27 C26 C30 C31 -178.2(7) . . . . ?
C25 C26 C30 C29 -175.4(7) . . . . ?
C27 C26 C30 C29 3.8(10) . . . . ?
C35 C29 C30 C26 -136.8(8) . . . . ?
C36 C29 C30 C26 102.2(9) . . . . ?
C28 C29 C30 C26 -13.8(10) . . . . ?
C35 C29 C30 C31 45.3(11) . . . . ?
C36 C29 C30 C31 -75.7(11) . . . . ?
C28 C29 C30 C31 168.3(8) . . . . ?
C26 C30 C31 C32 -0.9(12) . . . . ?
C29 C30 C31 C32 177.0(7) . . . . ?
C25 C24 C32 C31 -0.8(12) . . . . ?
C23 C24 C32 C31 -177.4(7) . . . . ?
C25 C24 C32 C21 -179.1(7) . . . . ?
C23 C24 C32 C21 4.4(9) . . . . ?
C30 C31 C32 C24 0.0(11) . . . . ?
C30 C31 C32 C21 177.9(8) . . . . ?
O7 C21 C32 C24 115.9(8) . . . . ?
C22 C21 C32 C24 3.4(9) . . . . ?
O7 C21 C32 C31 -62.2(11) . . . . ?
C22 C21 C32 C31 -174.7(7) . . . . ?
O16 C37 C38 C39 -179.5(8) . . . . ?
C42 C37 C38 C39 -0.3(13) . . . . ?
C37 C38 C39 C40 -2.0(13) . . . . ?
C37 C38 C39 B2 174.5(8) . . . . ?
C38 C39 C40 C41 3.2(12) . . . . ?
B2 C39 C40 C41 -173.4(8) . . . . ?
C39 C40 C41 C42 -2.1(12) . . . . ?
C40 C41 C42 O11 178.8(7) . . . . ?
C40 C41 C42 C37 -0.1(13) . . . . ?
O16 C37 C42 C41 -179.3(8) . . . . ?
C38 C37 C42 C41 1.4(13) . . . . ?
O16 C37 C42 O11 1.7(11) . . . . ?
C38 C37 C42 O11 -177.7(7) . . . . ?
O11 C43 C44 O12 -77.3(8) . . . . ?
O12 C45 C46 O13 67.8(8) . . . . ?
O13 C47 C48 C49 -178.2(7) . . . . ?
C52 C47 C48 C49 2.6(12) . . . . ?
C47 C48 C49 C50 -1.3(12) . . . . ?
C47 C48 C49 B3 179.2(8) . . . . ?
C48 C49 C50 C51 1.4(12) . . . . ?
B3 C49 C50 C51 -179.2(8) . . . . ?
C49 C50 C51 C52 -2.8(13) . . . . ?
C50 C51 C52 O14 180.0(8) . . . . ?
C50 C51 C52 C47 4.1(13) . . . . ?
O13 C47 C52 O14 0.4(11) . . . . ?
C48 C47 C52 O14 179.7(7) . . . . ?
O13 C47 C52 C51 176.7(7) . . . . ?
C48 C47 C52 C51 -4.0(12) . . . . ?
O14 C53 C54 O15 -69.5(10) . . . . ?
O15 C55 C56 O16 70.5(10) . . . . ?
O17 C57 C58 O18 10.2(9) . . . . ?
C68 C57 C58 O18 129.4(7) . . . . ?
O17 C57 C58 C59 -112.2(8) . . . . ?
C68 C57 C58 C59 7.0(9) . . . . ?
O18 C58 C59 C60 -125.4(8) . . . . ?
C57 C58 C59 C60 -6.9(9) . . . . ?
O18 C58 C59 C69 -3.1(11) . . . . ?
C57 C58 C59 C69 115.4(9) . . . . ?
O18 C58 C59 C70 116.2(8) . . . . ?
C57 C58 C59 C70 -125.3(8) . . . . ?
C58 C59 C60 C68 4.5(9) . . . . ?
C69 C59 C60 C68 -117.7(8) . . . . ?
C70 C59 C60 C68 121.9(8) . . . . ?
C58 C59 C60 C61 -175.7(8) . . . . ?
C69 C59 C60 C61 62.2(11) . . . . ?
C70 C59 C60 C61 -58.3(11) . . . . ?
C68 C60 C61 C62 0.2(10) . . . . ?
C59 C60 C61 C62 -179.6(7) . . . . ?
C60 C61 C62 C66 -0.6(12) . . . . ?
C60 C61 C62 C63 -179.5(7) . . . . ?
C66 C62 C63 O19 119.4(8) . . . . ?
C61 C62 C63 O19 -61.5(10) . . . . ?
C66 C62 C63 C64 8.1(9) . . . . ?
C61 C62 C63 C64 -172.8(8) . . . . ?
O19 C63 C64 O20 -15.4(8) . . . . ?
C62 C63 C64 O20 104.1(7) . . . . ?
O19 C63 C64 C65 -136.2(7) . . . . ?
C62 C63 C64 C65 -16.8(9) . . . . ?
O20 C64 C65 C66 -95.0(9) . . . . ?
C63 C64 C65 C66 18.7(9) . . . . ?
O20 C64 C65 C72 148.3(8) . . . . ?
C63 C64 C65 C72 -98.1(9) . . . . ?
O20 C64 C65 C71 27.5(11) . . . . ?
C63 C64 C65 C71 141.1(7) . . . . ?
C61 C62 C66 C67 -0.1(13) . . . . ?
C63 C62 C66 C67 179.0(7) . . . . ?
C61 C62 C66 C65 -175.0(7) . . . . ?
C63 C62 C66 C65 4.1(10) . . . . ?
C64 C65 C66 C62 -14.9(10) . . . . ?
C72 C65 C66 C62 102.7(9) . . . . ?
C71 C65 C66 C62 -136.0(8) . . . . ?
C64 C65 C66 C67 170.4(8) . . . . ?
C72 C65 C66 C67 -71.9(11) . . . . ?
C71 C65 C66 C67 49.4(12) . . . . ?
C62 C66 C67 C68 1.0(11) . . . . ?
C65 C66 C67 C68 175.3(7) . . . . ?
C61 C60 C68 C67 0.8(11) . . . . ?
C59 C60 C68 C67 -179.3(7) . . . . ?
C61 C60 C68 C57 180.0(6) . . . . ?
C59 C60 C68 C57 -0.2(9) . . . . ?
C66 C67 C68 C60 -1.4(11) . . . . ?
C66 C67 C68 C57 179.6(7) . . . . ?
O17 C57 C68 C60 107.7(8) . . . . ?
C58 C57 C68 C60 -4.2(9) . . . . ?
O17 C57 C68 C67 -73.2(10) . . . . ?
C58 C57 C68 C67 174.9(7) . . . . ?
C5 C4 B1 O8 177.3(9) . . . . ?
C3 C4 B1 O8 -3.5(13) . . . . ?
C5 C4 B1 O7 -7.4(13) . . . . ?
C3 C4 B1 O7 171.7(8) . . . . ?
C38 C39 B2 O10 -167.1(9) . . . . ?
C40 C39 B2 O10 9.5(14) . . . . ?
C38 C39 B2 O9 8.2(13) . . . . ?
C40 C39 B2 O9 -175.2(8) . . . . ?
C50 C49 B3 O18 8.3(13) . . . . ?
C48 C49 B3 O18 -172.2(8) . . . . ?
C50 C49 B3 O17 -175.2(8) . . . . ?
C48 C49 B3 O17 4.3(13) . . . . ?
C15 C14 B4 O20 -175.4(8) . . . . ?
C13 C14 B4 O20 7.9(13) . . . . ?
C15 C14 B4 O19 0.7(12) . . . . ?
C13 C14 B4 O19 -176.1(7) . . . . ?
C1 C6 O1 C7 165.7(8) . . . . ?
C5 C6 O1 C7 -15.4(12) . . . . ?
C8 C7 O1 C6 -171.6(8) . . . . ?
C10 C9 O2 C8 -178.1(7) . . . . ?
C7 C8 O2 C9 178.2(8) . . . . ?
C12 C11 O3 C10 5.1(11) . . . . ?
C16 C11 O3 C10 -173.7(7) . . . . ?
C9 C10 O3 C11 -176.2(7) . . . . ?
C15 C16 O4 C17 -10.9(11) . . . . ?
C11 C16 O4 C17 168.3(7) . . . . ?
C18 C17 O4 C16 -177.8(7) . . . . ?
C20 C19 O5 C18 -179.4(7) . . . . ?
C17 C18 O5 C19 174.9(7) . . . . ?
C2 C1 O6 C20 10.5(13) . . . . ?
C6 C1 O6 C20 -171.7(8) . . . . ?
C19 C20 O6 C1 177.7(8) . . . . ?
O8 B1 O7 C21 -0.3(10) . . . . ?
C4 B1 O7 C21 -175.8(8) . . . . ?
C32 C21 O7 B1 -108.2(9) . . . . ?
C22 C21 O7 B1 3.4(9) . . . . ?
O7 B1 O8 C22 -3.2(10) . . . . ?
C4 B1 O8 C22 172.2(8) . . . . ?
C21 C22 O8 B1 5.0(10) . . . . ?
C23 C22 O8 B1 123.5(9) . . . . ?
O10 B2 O9 C27 -4.3(10) . . . . ?
C39 B2 O9 C27 179.9(8) . . . . ?
C26 C27 O9 B2 -102.3(9) . . . . ?
C28 C27 O9 B2 11.4(9) . . . . ?
O9 B2 O10 C28 -5.8(11) . . . . ?
C39 B2 O10 C28 169.9(9) . . . . ?
C27 C28 O10 B2 12.6(10) . . . . ?
C29 C28 O10 B2 127.1(9) . . . . ?
C41 C42 O11 C43 3.5(11) . . . . ?
C37 C42 O11 C43 -177.5(7) . . . . ?
C44 C43 O11 C42 178.5(7) . . . . ?
C46 C45 O12 C44 -178.8(7) . . . . ?
C43 C44 O12 C45 176.7(6) . . . . ?
C48 C47 O13 C46 1.7(11) . . . . ?
C52 C47 O13 C46 -179.1(7) . . . . ?
C45 C46 O13 C47 -173.3(7) . . . . ?
C51 C52 O14 C53 8.6(12) . . . . ?
C47 C52 O14 C53 -175.3(7) . . . . ?
C54 C53 O14 C52 179.6(8) . . . . ?
C53 C54 O15 C55 178.1(7) . . . . ?
C56 C55 O15 C54 175.8(8) . . . . ?
C38 C37 O16 C56 -9.2(13) . . . . ?
C42 C37 O16 C56 171.4(7) . . . . ?
C55 C56 O16 C37 -168.9(8) . . . . ?
O18 B3 O17 C57 1.7(9) . . . . ?
C49 B3 O17 C57 -175.2(8) . . . . ?
C68 C57 O17 B3 -120.9(9) . . . . ?
C58 C57 O17 B3 -7.4(9) . . . . ?
O17 B3 O18 C58 5.1(9) . . . . ?
C49 B3 O18 C58 -177.9(8) . . . . ?
C57 C58 O18 B3 -9.6(9) . . . . ?
C59 C58 O18 B3 109.7(9) . . . . ?
O20 B4 O19 C63 -7.9(9) . . . . ?
C14 B4 O19 C63 175.6(7) . . . . ?
C62 C63 O19 B4 -98.0(9) . . . . ?
C64 C63 O19 B4 13.9(8) . . . . ?
O19 B4 O20 C64 -3.1(9) . . . . ?
C14 B4 O20 C64 173.2(8) . . . . ?
C65 C64 O20 B4 125.9(8) . . . . ?
C63 C64 O20 B4 11.5(9) . . . . ?

_refine_diff_density_max         0.757
_refine_diff_density_min         -0.264
_refine_diff_density_rms         0.081

_shelxl_version_number           2013-4

_shelx_res_file                  
; 
TITL 20140118niibe13-1s 1-4 
CELL 1.541865 18.33777 20.95871 22.06131 90.00000 91.66881 90.00000 
ZERR    4    0.00101    0.00102    0.00119    0.00000    0.00175    0.00000 
LATT 1 
SYMM -x, y+1/2, -z+1/2 
SFAC    C    H    B    O    Cl 
UNIT 303 350 16 80 30 
LIST 4 
L.S. 10 
BOND $H 
FMAP 2 
ACTA 
CONF 
WPDB 
TEMP -180 
SIZE 0.150000 0.110000 0.090000 
  
PLAN 20 
WGHT    0.200000 
FVAR       0.10961   0.36148   0.69728   0.61476   0.78821   0.75626   0.74646 
FVAR       0.44748 
MOLE 1 
C1    1   -0.056605    0.815612    0.306741    11.00000    0.11944    0.11791 = 
         0.13698   -0.00610   -0.02482   -0.00768 
C2    1   -0.066166    0.757961    0.280263    11.00000    0.16483    0.10171 = 
         0.18067    0.00327   -0.04555   -0.01708 
AFIX  43 
H2    2   -0.047456    0.720586    0.299476    11.00000   -1.20000 
AFIX   0 
C3    1   -0.103350    0.753784    0.225053    11.00000    0.14948    0.11922 = 
         0.14248   -0.01735   -0.03301   -0.01425 
AFIX  43 
H3    2   -0.106910    0.713447    0.205548    11.00000   -1.20000 
AFIX   0 
C4    1   -0.135127    0.805395    0.197515    11.00000    0.11921    0.09034 = 
         0.14349    0.01477   -0.01365    0.00184 
C5    1   -0.126026    0.861316    0.225795    11.00000    0.10587    0.12929 = 
         0.14792   -0.01487   -0.02030   -0.00399 
AFIX  43 
H5    2   -0.147719    0.897993    0.207512    11.00000   -1.20000 
AFIX   0 
C6    1   -0.086763    0.869464    0.280427    11.00000    0.10959    0.09684 = 
         0.15852   -0.00991   -0.01095    0.00901 
C7    1   -0.091747    0.981787    0.277626    11.00000    0.18636    0.11078 = 
         0.18421   -0.02903   -0.06391    0.03611 
AFIX  23 
H7A   2   -0.144838    0.985255    0.268784    11.00000   -1.20000 
H7B   2   -0.066220    0.981311    0.238700    11.00000   -1.20000 
AFIX   0 
ISOR 0.01 0.01 c8 
C8    1   -0.065592    1.038051    0.316376    11.00000    0.15772    0.14056 = 
         0.17014   -0.01849   -0.03920    0.02099 
AFIX  23 
H8A   2   -0.085560    1.078405    0.299496    11.00000   -1.20000 
H8B   2   -0.082574    1.033244    0.358318    11.00000   -1.20000 
AFIX   0 
C9    1    0.036771    1.092302    0.350543    11.00000    0.13457    0.12451 = 
         0.18265   -0.01108   -0.04869    0.02329 
AFIX  23 
H9A   2    0.021549    1.088276    0.393060    11.00000   -1.20000 
H9B   2    0.015787    1.132107    0.333311    11.00000   -1.20000 
AFIX   0 
C10   1    0.118981    1.093563    0.347884    11.00000    0.17184    0.10339 = 
         0.14371    0.01671   -0.04185    0.02437 
AFIX  23 
H10A  2    0.133848    1.087813    0.305450    11.00000   -1.20000 
H10B  2    0.137553    1.135370    0.362410    11.00000   -1.20000 
AFIX   0 
C11   1    0.224022    1.040032    0.390759    11.00000    0.10543    0.11961 = 
         0.13507   -0.01388   -0.02342    0.02555 
C12   1    0.272300    1.082236    0.368203    11.00000    0.11792    0.09471 = 
         0.15676    0.01067   -0.01840   -0.00214 
AFIX  43 
H12   2    0.255173    1.119014    0.347027    11.00000   -1.20000 
AFIX   0 
C13   1    0.346047    1.071828    0.375964    11.00000    0.11382    0.09496 = 
         0.14125    0.00037   -0.00624    0.00893 
AFIX  43 
H13   2    0.378935    1.102108    0.360024    11.00000   -1.20000 
AFIX   0 
C14   1    0.374190    1.019010    0.406064    11.00000    0.10427    0.10935 = 
         0.14207    0.00418   -0.01340    0.00585 
C15   1    0.325523    0.976424    0.429130    11.00000    0.09972    0.11817 = 
         0.14199   -0.00709   -0.01939    0.02062 
AFIX  43 
H15   2    0.343062    0.939602    0.450006    11.00000   -1.20000 
AFIX   0 
C16   1    0.250716    0.986490    0.422330    11.00000    0.14306    0.08795 = 
         0.11964    0.00980   -0.00133   -0.00266 
C17   1    0.220892    0.886890    0.465719    11.00000    0.10929    0.11998 = 
         0.18049    0.00739   -0.01688   -0.01347 
AFIX  23 
H17A  2    0.255616    0.892568    0.500504    11.00000   -1.20000 
H17B  2    0.246228    0.863673    0.433406    11.00000   -1.20000 
AFIX   0 
C18   1    0.155942    0.848873    0.485267    11.00000    0.13345    0.13393 = 
         0.14356   -0.00305   -0.03917    0.01062 
AFIX  23 
H18A  2    0.172064    0.810628    0.508333    11.00000   -1.20000 
H18B  2    0.124718    0.875072    0.511368    11.00000   -1.20000 
AFIX   0 
C19   1    0.059380    0.791143    0.442654    11.00000    0.13972    0.12792 = 
         0.17559    0.02001   -0.03196   -0.01249 
AFIX  23 
H19A  2    0.025079    0.813061    0.469535    11.00000   -1.20000 
H19B  2    0.077492    0.752345    0.463798    11.00000   -1.20000 
AFIX   0 
C20   1    0.020249    0.772520    0.385268    11.00000    0.18539    0.11879 = 
         0.17845    0.01643   -0.06203   -0.00047 
AFIX  23 
H20A  2    0.055872    0.757846    0.355415    11.00000   -1.20000 
H20B  2   -0.013535    0.736839    0.393211    11.00000   -1.20000 
AFIX   0 
C21   1   -0.257557    0.811962    0.058013    11.00000    0.11763    0.15384 = 
         0.12704    0.01794   -0.02541   -0.01628 
AFIX  13 
H21   2   -0.311542    0.818414    0.058974    11.00000   -1.20000 
AFIX   0 
C22   1   -0.236783    0.741276    0.059682    11.00000    0.12719    0.13165 = 
         0.14220    0.02652   -0.02165   -0.03305 
AFIX  13 
H22   2   -0.280617    0.714776    0.068335    11.00000   -1.20000 
AFIX   0 
isor 0.01 0.01 c23 
C23   1   -0.206152    0.722301   -0.001866    11.00000    0.14189    0.12014 = 
         0.12746    0.00824   -0.03009   -0.01854 
C24   1   -0.194555    0.786747   -0.032607    11.00000    0.12435    0.11803 = 
         0.10318   -0.01420   -0.02728   -0.01190 
C25   1   -0.162013    0.799918   -0.086939    11.00000    0.13379    0.11187 = 
         0.12199    0.00070   -0.03740   -0.00351 
AFIX  43 
H25   2   -0.141573    0.767141   -0.110862    11.00000   -1.20000 
AFIX   0 
C26   1   -0.160673    0.863284   -0.104790    11.00000    0.10409    0.12656 = 
         0.12687   -0.00685   -0.00687   -0.00353 
C27   1   -0.125148    0.890853   -0.162130    11.00000    0.11319    0.13226 = 
         0.13305   -0.00321   -0.00421   -0.01931 
AFIX  13 
H27   2   -0.150357    0.875335   -0.200139    11.00000   -1.20000 
AFIX   0 
C28   1   -0.130451    0.964676   -0.155990    11.00000    0.12647    0.12002 = 
         0.15883    0.01535   -0.00272   -0.00182 
AFIX  13 
H28   2   -0.146187    0.984674   -0.195394    11.00000   -1.20000 
AFIX   0 
C29   1   -0.188381    0.976743   -0.106007    11.00000    0.10465    0.15267 = 
         0.13847    0.00681   -0.01174    0.00883 
C30   1   -0.192395    0.911234   -0.073725    11.00000    0.09846    0.13046 = 
         0.14353    0.01598   -0.00888   -0.01833 
C31   1   -0.225643    0.899004   -0.020367    11.00000    0.10236    0.11607 = 
         0.14750    0.00012   -0.01877   -0.01085 
AFIX  43 
H31   2   -0.247504    0.932182    0.002145    11.00000   -1.20000 
AFIX   0 
C32   1   -0.226290    0.835512   -0.000040    11.00000    0.10883    0.12895 = 
         0.11619    0.00650   -0.03152   -0.02528 
C33   1   -0.137604    0.683603    0.002301    11.00000    0.15804    0.11370 = 
         0.12900    0.01259   -0.00166    0.00433 
AFIX 137 
H33A  2   -0.101125    0.706029    0.027694    11.00000   -1.50000 
H33B  2   -0.118733    0.677456   -0.038392    11.00000   -1.50000 
H33C  2   -0.148066    0.641982    0.020331    11.00000   -1.50000 
AFIX   0 
C34   1   -0.267198    0.684104   -0.038986    11.00000    0.16283    0.14716 = 
         0.16479    0.02891   -0.04341   -0.07540 
AFIX 137 
H34A  2   -0.250529    0.675728   -0.080032    11.00000   -1.50000 
H34B  2   -0.312119    0.709428   -0.041294    11.00000   -1.50000 
H34C  2   -0.276699    0.643536   -0.018585    11.00000   -1.50000 
AFIX   0 
C35   1   -0.168097    1.032684   -0.063161    11.00000    0.14777    0.11350 = 
         0.19843   -0.01476    0.01064   -0.00845 
AFIX 137 
H35A  2   -0.196558    1.029658   -0.026355    11.00000   -1.50000 
H35B  2   -0.178910    1.073210   -0.083679    11.00000   -1.50000 
H35C  2   -0.115956    1.030677   -0.052265    11.00000   -1.50000 
AFIX   0 
C36   1   -0.265145    0.989799   -0.136677    11.00000    0.13083    0.15984 = 
         0.18882    0.03996   -0.02039    0.00586 
AFIX 137 
H36A  2   -0.301513    0.994440   -0.105296    11.00000   -1.50000 
H36B  2   -0.278680    0.954002   -0.163278    11.00000   -1.50000 
H36C  2   -0.263218    1.029113   -0.160624    11.00000   -1.50000 
AFIX   0 
C37   1    0.188820    0.898378   -0.160847    11.00000    0.13785    0.09372 = 
         0.15030   -0.00934   -0.02117   -0.00635 
C38   1    0.114748    0.891348   -0.160576    11.00000    0.11471    0.10073 = 
         0.17664    0.01152   -0.00555   -0.00617 
AFIX  43 
H38   2    0.093162    0.852470   -0.174079    11.00000   -1.20000 
AFIX   0 
C39   1    0.071018    0.940356   -0.140813    11.00000    0.11087    0.12316 = 
         0.14355    0.00181   -0.00216   -0.00916 
C40   1    0.103621    0.997189   -0.119023    11.00000    0.11000    0.11979 = 
         0.15561   -0.00335   -0.02611    0.00157 
AFIX  43 
H40   2    0.074471    1.030476   -0.103368    11.00000   -1.20000 
AFIX   0 
C41   1    0.179270    1.003869   -0.120768    11.00000    0.10837    0.11512 = 
         0.14431   -0.00487   -0.03722   -0.00640 
AFIX  43 
H41   2    0.201200    1.042657   -0.107415    11.00000   -1.20000 
AFIX   0 
C42   1    0.221794    0.956539   -0.140962    11.00000    0.10865    0.12265 = 
         0.14986    0.01842   -0.00479    0.00543 
C43   1    0.332096    1.017710   -0.122736    11.00000    0.12615    0.11923 = 
         0.14042    0.00741   -0.01652   -0.02871 
AFIX  23 
H43A  2    0.321660    1.024437   -0.079426    11.00000   -1.20000 
H43B  2    0.314261    1.055252   -0.146019    11.00000   -1.20000 
AFIX   0 
C44   1    0.412371    1.009253   -0.130509    11.00000    0.13396    0.12513 = 
         0.16064   -0.00235    0.00341   -0.00120 
AFIX  23 
H44A  2    0.421558    0.989961   -0.170530    11.00000   -1.20000 
H44B  2    0.437324    1.051110   -0.128259    11.00000   -1.20000 
AFIX   0 
C45   1    0.512524    0.954701   -0.087930    11.00000    0.13938    0.10470 = 
         0.13078    0.00136   -0.02434   -0.01224 
AFIX  23 
H45A  2    0.541518    0.994516   -0.085605    11.00000   -1.20000 
H45B  2    0.521320    0.934180   -0.127469    11.00000   -1.20000 
AFIX   0 
C46   1    0.536040    0.911390   -0.038282    11.00000    0.12614    0.09493 = 
         0.12816    0.00020   -0.01951   -0.00606 
AFIX  23 
H46A  2    0.589729    0.906336   -0.037857    11.00000   -1.20000 
H46B  2    0.522090    0.929371    0.001225    11.00000   -1.20000 
AFIX   0 
C47   1    0.509179    0.805114   -0.004249    11.00000    0.10653    0.08576 = 
         0.14129    0.01013   -0.03993    0.00340 
C48   1    0.546658    0.812957    0.049964    11.00000    0.09404    0.08194 = 
         0.14776   -0.00451   -0.02221   -0.00081 
AFIX  43 
H48   2    0.568238    0.853072    0.059454    11.00000   -1.20000 
AFIX   0 
C49   1    0.553546    0.762664    0.091496    11.00000    0.14111    0.09912 = 
         0.11384   -0.00840   -0.03459   -0.00091 
C50   1    0.519565    0.704837    0.076184    11.00000    0.15310    0.10006 = 
         0.13836   -0.00604   -0.02171    0.00060 
AFIX  43 
H50   2    0.522408    0.670148    0.103871    11.00000   -1.20000 
AFIX   0 
C51   1    0.482456    0.697476    0.022192    11.00000    0.13413    0.09035 = 
         0.13852   -0.01157   -0.01761   -0.01884 
AFIX  43 
H51   2    0.461814    0.657118    0.012199    11.00000   -1.20000 
AFIX   0 
C52   1    0.474407    0.746166   -0.017311    11.00000    0.13180    0.09355 = 
         0.12074   -0.00415   -0.04011   -0.00267 
C53   1    0.397885    0.685550   -0.084297    11.00000    0.17271    0.08933 = 
         0.18003   -0.00470   -0.05192   -0.02873 
AFIX  23 
H53A  2    0.360549    0.679216   -0.053338    11.00000   -1.20000 
H53B  2    0.430999    0.648236   -0.083217    11.00000   -1.20000 
AFIX   0 
C54   1    0.362522    0.691102   -0.144520    11.00000    0.11133    0.11677 = 
         0.20814   -0.01055   -0.02653   -0.01301 
AFIX  23 
H54A  2    0.398854    0.703847   -0.174558    11.00000   -1.20000 
H54B  2    0.341676    0.649398   -0.157026    11.00000   -1.20000 
AFIX   0 
C55   1    0.271033    0.747380   -0.198823    11.00000    0.14792    0.14953 = 
         0.16258    0.00018   -0.02754   -0.01304 
AFIX  23 
H55A  2    0.251936    0.706474   -0.215154    11.00000   -1.20000 
H55B  2    0.305761    0.764913   -0.228044    11.00000   -1.20000 
AFIX   0 
C56   1    0.209302    0.793322   -0.191202    11.00000    0.12417    0.12465 = 
         0.19971   -0.02480   -0.02741    0.00234 
AFIX  23 
H56A  2    0.178108    0.794344   -0.228578    11.00000   -1.20000 
H56B  2    0.178980    0.779548   -0.157182    11.00000   -1.20000 
AFIX   0 
C57   1    0.669060    0.818456    0.227984    11.00000    0.09482    0.14342 = 
         0.14325    0.00354   -0.02696    0.00215 
AFIX  13 
H57   2    0.722518    0.824385    0.222198    11.00000   -1.20000 
AFIX   0 
C58   1    0.651076    0.749513    0.243598    11.00000    0.11577    0.13573 = 
         0.12049   -0.00373   -0.00769    0.04595 
AFIX  13 
H58   2    0.697385    0.725301    0.251441    11.00000   -1.20000 
AFIX   0 
C59   1    0.605960    0.749257    0.300894    11.00000    0.13238    0.12631 = 
         0.11038    0.00246   -0.02572    0.05822 
C60   1    0.607853    0.817891    0.320431    11.00000    0.09790    0.12962 = 
         0.11710    0.02727   -0.02305    0.00694 
C61   1    0.579771    0.846422    0.372138    11.00000    0.12959    0.13600 = 
         0.09651    0.00574   -0.02513    0.03756 
AFIX  43 
H61   2    0.555301    0.822066    0.401638    11.00000   -1.20000 
AFIX   0 
C62   1    0.589208    0.911974    0.378511    11.00000    0.10948    0.13732 = 
         0.10083   -0.00848   -0.01974    0.01900 
C63   1    0.563662    0.951377    0.430745    11.00000    0.11698    0.13005 = 
         0.11177    0.00786   -0.03440    0.02213 
AFIX  13 
H63   2    0.590520    0.940320    0.469426    11.00000   -1.20000 
AFIX   0 
C64   1    0.579325    1.023325    0.410342    11.00000    0.09636    0.12640 = 
         0.15286    0.00832    0.00543    0.01841 
AFIX  13 
H64   2    0.601208    1.048591    0.444753    11.00000   -1.20000 
AFIX   0 
C65   1    0.632501    1.017851    0.358600    11.00000    0.11630    0.11280 = 
         0.15233   -0.01087   -0.01886   -0.01083 
DELU c66 c67 
C66   1    0.624459    0.949534    0.337886    11.00000    0.10830    0.15544 = 
         0.09844    0.01481   -0.01500    0.00139 
C67   1    0.653471    0.923126    0.286765    11.00000    0.08897    0.15483 = 
         0.13480   -0.00327   -0.01993   -0.01001 
AFIX  43 
H67   2    0.678855    0.947982    0.258193    11.00000   -1.20000 
AFIX   0 
C68   1    0.643174    0.857148    0.279528    11.00000    0.09347    0.14326 = 
         0.09720   -0.01938   -0.01423    0.01522 
C69   1    0.528380    0.723889    0.289572    11.00000    0.13788    0.12880 = 
         0.16153   -0.03336   -0.00875    0.01223 
AFIX 137 
H69A  2    0.502100    0.751989    0.260937    11.00000   -1.50000 
H69B  2    0.502804    0.722707    0.327946    11.00000   -1.50000 
H69C  2    0.530621    0.680750    0.272592    11.00000   -1.50000 
AFIX   0 
C70   1    0.643220    0.705250    0.349923    11.00000    0.15895    0.14472 = 
         0.14022   -0.00057   -0.00281    0.04462 
AFIX 137 
H70A  2    0.641788    0.660902    0.335859    11.00000   -1.50000 
H70B  2    0.617166    0.708782    0.387937    11.00000   -1.50000 
H70C  2    0.694062    0.718482    0.356705    11.00000   -1.50000 
AFIX   0 
C71   1    0.614766    1.067274    0.307822    11.00000    0.16330    0.14713 = 
         0.16556    0.00001    0.01603   -0.02651 
AFIX 137 
H71A  2    0.652821    1.065903    0.277569    11.00000   -1.50000 
H71B  2    0.612784    1.110112    0.325503    11.00000   -1.50000 
H71C  2    0.567502    1.056991    0.288356    11.00000   -1.50000 
AFIX   0 
C72   1    0.711111    1.028775    0.382325    11.00000    0.11973    0.19219 = 
         0.16066   -0.03923   -0.00449   -0.02115 
AFIX 137 
H72A  2    0.724974    0.994713    0.410829    11.00000   -1.50000 
H72B  2    0.714306    1.070082    0.403048    11.00000   -1.50000 
H72C  2    0.744195    1.028498    0.348231    11.00000   -1.50000 
AFIX   0 
B1    3   -0.179675    0.792952    0.136056    11.00000    0.10775    0.09015 = 
         0.13841    0.02848   -0.00803   -0.02324 
B2    3   -0.012416    0.935391   -0.145513    11.00000    0.11273    0.14598 = 
         0.14583    0.02149   -0.00563   -0.02193 
B3    3    0.596309    0.771853    0.151301    11.00000    0.12368    0.08380 = 
         0.12933    0.00181    0.02361    0.01980 
B4    3    0.456986    1.006958    0.410417    11.00000    0.13375    0.09019 = 
         0.09812   -0.01272   -0.01377    0.01014 
O1    4   -0.076073    0.924787    0.310943    11.00000    0.13931    0.11266 = 
         0.14558   -0.00342   -0.02746    0.00865 
O2    4    0.012726    1.039373    0.316440    11.00000    0.14550    0.10582 = 
         0.16420   -0.00803   -0.03477    0.00337 
O3    4    0.149638    1.043364    0.385135    11.00000    0.13486    0.11044 = 
         0.15325   -0.00868   -0.02589    0.02669 
O4    4    0.197822    0.946561    0.444126    11.00000    0.13094    0.10192 = 
         0.15429    0.01219   -0.03293    0.01811 
O5    4    0.116969    0.830766    0.431551    11.00000    0.12783    0.13209 = 
         0.16036    0.01070   -0.03796   -0.01464 
O6    4   -0.019617    0.825237    0.361235    11.00000    0.13821    0.12647 = 
         0.13917    0.01234   -0.03338    0.00822 
O7    4   -0.219844    0.840007    0.110479    11.00000    0.11076    0.13794 = 
         0.13127    0.01075   -0.01937   -0.00340 
O8    4   -0.183990    0.736714    0.109596    11.00000    0.14779    0.11389 = 
         0.13281    0.01771   -0.03718   -0.02621 
O9    4   -0.047867    0.878678   -0.162560    11.00000    0.11857    0.13847 = 
         0.14195    0.00842   -0.00601   -0.01832 
O10   4   -0.059927    0.984777   -0.138111    11.00000    0.09858    0.12827 = 
         0.19360    0.00596    0.00191   -0.00673 
O11   4    0.296653    0.960808   -0.144697    11.00000    0.12006    0.10942 = 
         0.15877    0.01474   -0.01066   -0.01308 
O12   4    0.438966    0.969109   -0.083885    11.00000    0.11139    0.10590 = 
         0.15481    0.01269   -0.01745    0.01016 
O13   4    0.501369    0.850470   -0.047776    11.00000    0.12793    0.09250 = 
         0.14173   -0.00913   -0.02757   -0.00675 
O14   4    0.439037    0.743349   -0.071100    11.00000    0.13669    0.10826 = 
         0.14303   -0.00659   -0.02297   -0.02271 
O15   4    0.307274    0.736762   -0.142524    11.00000    0.13982    0.11730 = 
         0.17321   -0.00238   -0.03241   -0.00567 
O16   4    0.238321    0.854835   -0.179236    11.00000    0.12562    0.11079 = 
         0.20058   -0.01699   -0.01826   -0.01533 
O17   4    0.626692    0.829066    0.170958    11.00000    0.12680    0.11707 = 
         0.12352    0.00069   -0.01338   -0.01700 
ISOR 0.01 0.01 o18 
O18   4    0.612130    0.722328    0.190611    11.00000    0.20371    0.11037 = 
         0.13007   -0.00653   -0.00925    0.02920 
O19   4    0.485432    0.950974    0.437940    11.00000    0.12009    0.10502 = 
         0.11712   -0.00046   -0.01574    0.02250 
O20   4    0.509306    1.047419    0.392910    11.00000    0.11491    0.11245 = 
         0.15126    0.00800   -0.01443   -0.00263 
  
REM ////////////////////////   solvent   //////////////////////// 
MOLE 2 
C101  1    0.124717    0.908330    0.296413    10.80000    0.12401    0.09261 = 
         0.10892   -0.00619   -0.03205   -0.00597 
AFIX  23 
H10C  2    0.121405    0.888162    0.336818    10.80000   -1.20000 
H10D  2    0.091821    0.945789    0.295052    10.80000   -1.20000 
AFIX   0 
CL1   5    0.214241    0.932770    0.285008    10.80000    0.12627    0.11023 = 
         0.13656   -0.00044   -0.01606    0.00876 
CL2   5    0.098005    0.854104    0.240351    10.80000    0.14250    0.14982 = 
         0.14819   -0.01082   -0.01631   -0.01047 
MOLE 3 
C102  1    0.316065    0.850833   -0.031455    10.80000    0.11977    0.12774 = 
         0.11938   -0.00708   -0.01576    0.01136 
AFIX  23 
H10E  2    0.317428    0.878094   -0.068052    10.80000   -1.20000 
H10F  2    0.347858    0.813502   -0.038315    10.80000   -1.20000 
AFIX   0 
CL3   5    0.227746    0.824295   -0.022963    10.80000    0.15492    0.14962 = 
         0.16808   -0.00964   -0.00832   -0.02682 
CL4   5    0.351619    0.893948    0.030321    10.80000    0.13434    0.18171 = 
         0.19581   -0.04674   -0.00534   -0.00461 
MOLE 4 
ISOR 0.01 0.01 c103 cl5 
DFIX 1.75 0.01 c103 cl5 c103 cl6 
C103  1    0.005394    0.845766    0.093385    10.70000    0.16039    0.15611 = 
         0.19615    0.00463    0.03577    0.00417 
AFIX  23 
H10G  2   -0.038437    0.841510    0.118229    10.70000   -1.20000 
H10H  2    0.033682    0.882729    0.109179    10.70000   -1.20000 
AFIX   0 
CL5   5   -0.021549    0.861245    0.021823    10.70000    0.22405    0.27156 = 
         0.29365   -0.12913   -0.08129    0.06848 
CL6   5    0.057645    0.778191    0.102756    10.70000    0.31547    0.26203 = 
         0.20846   -0.08997    0.00978    0.01106 
MOLE 5 
C104  1    0.254742    0.751908    0.131767    10.40000    0.24756    0.16692 = 
         0.09115   -0.03063    0.07441    0.02578 
AFIX  23 
H10I  2    0.230472    0.782970    0.104044    10.40000   -1.20000 
H10J  2    0.267354    0.774337    0.170150    10.40000   -1.20000 
AFIX   0 
CL7   5    0.191229    0.687286    0.147305    10.40000    0.34332    0.23918 = 
         0.18560   -0.02157    0.03053   -0.06642 
CL8   5    0.323956    0.728720    0.103649    10.40000    0.22131    0.18880 = 
         0.25715    0.05660   -0.03070   -0.00463 
MOLE 6 
isor 0.01 0.01 c105 
C105  1    0.449571    0.909148    0.236420    10.65000    0.18866    0.16265 = 
         0.16768   -0.00122    0.03288    0.01033 
AFIX  23 
H10K  2    0.500763    0.915338    0.224619    10.65000   -1.20000 
H10L  2    0.451659    0.884482    0.274703    10.65000   -1.20000 
AFIX   0 
CL9   5    0.414878    0.864113    0.188182    10.65000    0.26114    0.18376 = 
         0.17930    0.00788   -0.00528    0.04428 
CL10  5    0.421058    0.976277    0.253341    10.65000    0.17098    0.33855 = 
         0.20996   -0.06142   -0.01294   -0.00471 
  
MOLE 7 
part -1 
rem dfix 2.85 0.01  cl92 cl93 
same 0.01 0.01 c101 > cl2 
isor 0.01 c106 > cl12 
C106  1    0.006909    0.979989    0.475513    10.40000    0.28013    0.27887 = 
         0.28218    0.00190   -0.00130   -0.00480 
AFIX  23 
H10M  2    0.025759    0.938263    0.490007    10.40000   -1.20000 
H10N  2    0.030690    0.990683    0.437099    10.40000   -1.20000 
AFIX   0 
CL11  5   -0.088158    0.976640    0.464121    10.40000    0.33421    0.24613 = 
         0.27298    0.02588    0.14688    0.05092 
CL12  5    0.024835    1.038549    0.529344    10.40000    0.34289    0.25293 = 
         0.30492    0.09970   -0.09382   -0.07732 
part 0 
  
HKLF 4 
  
REM  20140118niibe13-1s 1-4 
REM R1 =  0.1203 for    3923 Fo > 4sig(Fo)  and  0.2748 for all   15473 data 
REM   1042 parameters refined using     60 restraints 
  
END 
  
WGHT      0.2000      0.0000 
  
REM Highest difference peak  0.757,  deepest hole -0.264,  1-sigma level  0.081 
Q1    1   0.3716  0.7864  0.1514  11.00000  0.05    0.76 
Q2    1   0.1143  0.7214  0.1417  11.00000  0.05    0.58 
Q3    1   0.2881  0.7858  0.0251  11.00000  0.05    0.40 
Q4    1  -0.0226  0.8408  0.0572  11.00000  0.05    0.39 
Q5    1   0.0754  0.9150  0.2390  11.00000  0.05    0.34 
Q6    1   0.1223  0.9127  0.2744  11.00000  0.05    0.32 
Q7    1   0.5648  0.9771  0.4185  11.00000  0.05    0.32 
Q8    1   0.1780  0.8895  0.2754  11.00000  0.05    0.32 
Q9    1   0.6286  0.7355  0.1810  11.00000  0.05    0.30 
Q10   1  -0.1514  0.9609 -0.1311  11.00000  0.05    0.29 
Q11   1   0.5945  0.9409  0.4111  11.00000  0.05    0.28 
Q12   1  -0.1698  0.9719 -0.1091  11.00000  0.05    0.28 
Q13   1   0.4117  0.9233  0.2116  11.00000  0.05    0.27 
Q14   1   0.0307  0.8730 -0.0075  11.00000  0.05    0.25 
Q15   1  -0.2164  0.7853  0.0172  11.00000  0.05    0.25 
Q16   1   0.5361  0.7377  0.0880  11.00000  0.05    0.25 
Q17   1   0.4956  0.8486 -0.0244  11.00000  0.05    0.25 
Q18   1   0.2749  1.0246  0.3781  11.00000  0.05    0.24 
Q19   1   0.6116  0.8328  0.2980  11.00000  0.05    0.23 
Q20   1   0.1328  0.8455  0.1838  11.00000  0.05    0.23 
;
_shelx_res_checksum              64951
